# Supplementary material for: Integrated Chemical and Transcriptomic Analysis Reveals the Distribution of Protopanaxadiol- and Protopanaxatriol-Type Saponins in Panax notoginseng
Source: Molecules. 2018 Jul 19;23(7):1773. doi: 10.3390/molecules23071773 (PMC6099965; doi:10.3390/molecules23071773)
Supplement: Supplementary file 1 [file molecules-23-01773-s001.zip]

Archive with 5 entries (4 files):
- New folder/
- New folder/molecules-331747-supplementary material .docx
- New folder/Supplementary material 4-Supplementary Table 4.xlsx
- New folder/Supplementary material 5-Supplementary Table 5.xlsx
- New folder/Supplementary material 6-Supplementary Table 6.xlsx
