# Supplementary material for: Integrated Chemical and Transcriptomic Analysis Reveals the Distribution of Protopanaxadiol- and Protopanaxatriol-Type Saponins in Panax notoginseng
Source: Molecules. 2018 Jul 19;23(7):1773. doi: 10.3390/molecules23071773 (PMC6099965; doi:10.3390/molecules23071773)
Supplement: Supplementary file 1 [file molecules-23-01773-s001.zip › New folder/Supplementary material 4-Supplementary Table 4.xlsx]

## Sheet: Supplementary material 4-Supple
gene_id	transcript_id(s)	Fibril1_FPKM	Fibril2_FPKM	Fibril3_FPKM	Flower1_FPKM	Flower2_FPKM	Flower3_FPKM	Leaf1_FPKM	Leaf2_FPKM	Leaf3_FPKM	Rhizome1_FPKM	Rhizome2_FPKM	Rhizome3_FPKM	Root1_FPKM	Root2_FPKM	Root3_FPKM	Stem1_FPKM	Stem2_FPKM	Stem3_FPKM	Nr	Nt	Swissprot	KEGG	COG	GO
Unigene27929_All	Unigene27929_All	5393.77	3716.71	3796.3	365.31	443.19	427.04	158.92	200.92	136.51	586.16	598.53	497.12	1385.5	2350.56	2072.23	1118.71	1129.74	1086.21	NA	NA	sp|P37703|GRP9_DAUCA/4e-43/Glycine-rich protein DC9.1 OS=Daucus carota PE=2 SV=1	cre:CHLREDRAFT_195849/1e-24/SRP35; SR protein factor; K12890 splicing factor, arginine/serine-rich 1/9	XF0818/9e-20/---	NA
CL4316.Contig5_All	CL4316.Contig5_All	5213.8	4229.31	4497.23	275.81	309.73	317.02	64.75	72.7	61.63	1926.99	1886	1640.19	2318.36	3382.03	3034.5	502.46	491.07	459.95	gi|270271313|gb|ACZ67185.1|/1.8e-108/thaumatin, partial [Populus deltoides]	gi|698460987|ref|XM_009783368.1|/4.18e-06/PREDICTED: Nicotiana sylvestris pathogenesis-related protein R minor form (LOC104230534), mRNA	sp|P50701|OS13_SOLCO/2e-126/Osmotin-like protein OSML13 OS=Solanum commersonii PE=2 SV=1	zma:103640102/1e-10/nuclear pore complex protein Nup96 homolog; K14297 nuclear pore complex protein Nup98-Nup96	NA	NA
CL8847.Contig4_All	CL8847.Contig4_All	4203.54	4105.12	4257.08	755.32	786.35	801.84	2377.19	2331.49	2136.65	5635.63	5231.82	5105.2	3700.21	4973.99	4676.57	1243.68	1220.73	1192	gi|262215902|gb|ACY36943.1|/9.6e-79/protein 10 [Panax ginseng]	gi|262215901|gb|GU086324.1|/0.0/Panax ginseng pathogensis-related protein 10 (PR-10) mRNA, complete cds	sp|P80890|RNS2_PANGI/3e-100/Ribonuclease 2 OS=Panax ginseng PE=1 SV=1	bvg:104906773/5e-14/uncharacterized LOC104906773; K02553 regulator of ribonuclease activity A	NA	biological_process:GO:0009607//response to biotic stimulus;GO:0090305//nucleic acid phosphodiester bond hydrolysis;GO:0006952//defense response;cellular_component:GO:0005737//cytoplasm;molecular_function:GO:0004519//endonuclease activity;
Unigene41610_All	Unigene41610_All	3644.97	3976.35	4166.69	9.95	27.46	37.68	18.19	19.3	22.34	3821.58	4413.53	3883.07	2909.01	4141.18	3747.61	171.05	185.45	169.22	gi|720045653|ref|XP_010270273.1|/1.3e-57/pathogenesis-related leaf protein 6-like [Nelumbo nucifera]	gi|529280042|gb|KC907719.1|/1.74e-13/Actinidia eriantha clone FL1 pathogenesis-related protein 1 mRNA, complete cds	sp|P11670|PRB1_TOBAC/4e-69/Basic form of pathogenesis-related protein 1 OS=Nicotiana tabacum PE=3 SV=1	vvi:100258414/4e-72/PR1; pathogenesis-related protein; K13449 pathogenesis-related protein 1	YJL078c_1/9e-27/---	NA
CL11549.Contig3_All	CL11549.Contig3_All	3636.13	2664.78	2740.55	681.58	723.15	688.66	567.72	576.81	507.26	162.3	143.07	150.68	133.17	189.49	174.69	3763.09	3827.31	3421.63	gi|380853712|gb|AFE88173.1|/3.0e-36/[Panax ginseng]	gi|380853711|gb|JN991195.1|/1.62e-76/Panax ginseng g-thionin gene, complete cds	sp|Q39182|DEF02_ARATH/5e-33/Defensin-like protein 2 OS=Arabidopsis thaliana GN=PDF2.2 PE=2 SV=1	NA	NA	biological_process:GO:0031640//killing of cells of other organism;GO:0050832//defense response to fungus;
CL2721.Contig5_All	CL2721.Contig5_All	3591.45	3425.99	3160.79	203.33	197.66	146.71	49.17	58.66	51.83	370.1	270.86	278.54	587.72	574.12	635.87	80.71	84.74	86.36	gi|75232038|sp|Q7M1F2.1|DEF1_CLITE/1.2e-11/Full=Defensin-like protein 1; AltName: Full=Cysteine-rich antimicrobial protein 1; AltName: Full=Defensin AMP1; Short=CtAMP1 >gi|1049479|gb|AAB34971.1| defensin Ct-AMP1=cysteine-rich antimicrobial protein [Clitoria ternatea, seeds, Peptide, 49 aa]	NA	sp|Q7M1F2|DEF1_CLITE/5e-18/Defensin-like protein 1 OS=Clitoria ternatea PE=1 SV=1	NA	NA	biological_process:GO:0031640//killing of cells of other organism;GO:0050832//defense response to fungus;cellular_component:GO:0005576//extracellular region;
CL4316.Contig3_All	CL4316.Contig3_All	3392.65	2830.21	2952.53	206.68	231.69	217	71.1	79.68	66.23	1273.75	1235.43	1093.15	1513.73	2183.17	1991.9	334.98	338.93	304.63	gi|270271313|gb|ACZ67185.1|/2.7e-108/thaumatin, partial [Populus deltoides]	gi|1009157960|ref|XM_016041543.1|/1.30e-47/PREDICTED: Ziziphus jujuba probable glutathione S-transferase (LOC107430677), mRNA	sp|P50701|OS13_SOLCO/5e-123/Osmotin-like protein OSML13 OS=Solanum commersonii PE=2 SV=1	cit:102622765/3e-89/glutathione S-transferase U8-like; K00799 glutathione S-transferase [EC:2.5.1.18]	alr4570/5e-12/---	NA
Unigene17504_All	Unigene17504_All	3306.62	1937.23	1938.81	170.06	194.95	190.27	87.35	104.01	82.12	1429.58	1361.99	1150.66	2449.48	3778.62	3429.67	833.27	872.46	775.03	gi|590710251|ref|XP_007048776.1|/1.4e-07/protein TCM_001795 [Theobroma cacao] >gi|508701037|gb|EOX92933.1| Uncharacterized protein TCM_001795 [Theobroma cacao]	NA	NA	NA	NA	NA
Unigene25644_All	Unigene25644_All	2993.66	4301.31	4309.93	107.19	132.68	146.45	65.42	61.96	62.36	5425.94	6034.22	5412.68	4082.44	5877.29	5537.71	78.78	95.14	99.51	gi|225593665|gb|ACN96317.1|/9.3e-180/1 chitinase [Panax ginseng]	gi|225593664|gb|FJ790420.1|/0.0/Panax ginseng class 1 chitinase (Chi-1) mRNA, complete cds	sp|P36907|CHIX_PEA/1e-162/Endochitinase OS=Pisum sativum PE=2 SV=1	tcc:TCM_000095/4e-174/Basic chitinase; K01183 chitinase [EC:3.2.1.14]	VC0769/2e-26/---	biological_process:GO:0005975//carbohydrate metabolic process;GO:0016998//cell wall macromolecule catabolic process;GO:0006032//chitin catabolic process;molecular_function:GO:0004568//chitinase activity;GO:0008061//chitin binding;
Unigene33981_All	Unigene33981_All	2913.43	2317.34	2206.52	540.55	579.65	472.79	428.8	586.49	385.35	295.25	195.12	194.41	175.9	359.54	319.69	1872.52	1849.99	1658.34	NA	gi|161701448|gb|EU136390.1|/4.67e-173/Panax quinquefolius hypothetical protein LBL2 mRNA, complete cds	NA	NA	NA	NA
Unigene22591_All	Unigene22591_All	2880.64	2955.33	2579.86	155.29	152.95	103.8	42.38	46.39	40.09	266.25	187.68	189.81	406.02	393.24	455.47	60.41	61.33	57.65	gi|75232038|sp|Q7M1F2.1|DEF1_CLITE/8.8e-12/Full=Defensin-like protein 1; AltName: Full=Cysteine-rich antimicrobial protein 1; AltName: Full=Defensin AMP1; Short=CtAMP1 >gi|1049479|gb|AAB34971.1| defensin Ct-AMP1=cysteine-rich antimicrobial protein [Clitoria ternatea, seeds, Peptide, 49 aa]	NA	sp|Q7M1F2|DEF1_CLITE/5e-18/Defensin-like protein 1 OS=Clitoria ternatea PE=1 SV=1	NA	NA	biological_process:GO:0031640//killing of cells of other organism;GO:0050832//defense response to fungus;cellular_component:GO:0005576//extracellular region;
CL8847.Contig1_All	CL8847.Contig1_All	2826.02	2731.41	2965.17	539.29	564.98	562.33	1715.33	1616.27	1509.66	3932.68	3576.88	3498.41	2363.93	3447.77	3198.54	851.87	853.1	809.33	gi|262215902|gb|ACY36943.1|/9.0e-79/protein 10 [Panax ginseng]	gi|262215901|gb|GU086324.1|/0.0/Panax ginseng pathogensis-related protein 10 (PR-10) mRNA, complete cds	sp|P80890|RNS2_PANGI/1e-100/Ribonuclease 2 OS=Panax ginseng PE=1 SV=1	bvg:104906773/4e-14/uncharacterized LOC104906773; K02553 regulator of ribonuclease activity A	NA	biological_process:GO:0090305//nucleic acid phosphodiester bond hydrolysis;GO:0006952//defense response;GO:0009607//response to biotic stimulus;cellular_component:GO:0005737//cytoplasm;molecular_function:GO:0004519//endonuclease activity;
CL11549.Contig2_All	CL11549.Contig2_All	2605.88	1970.01	2028.18	482.56	502.3	455.26	409.92	452.82	375.76	110.96	99.62	105.74	102.68	127.52	121.97	2520.11	2578.74	2269.78	gi|380853712|gb|AFE88173.1|/2.6e-27/[Panax ginseng]	gi|380853711|gb|JN991195.1|/2.08e-85/Panax ginseng g-thionin gene, complete cds	sp|Q39182|DEF02_ARATH/4e-27/Defensin-like protein 2 OS=Arabidopsis thaliana GN=PDF2.2 PE=2 SV=1	NA	NA	biological_process:GO:0031640//killing of cells of other organism;GO:0050832//defense response to fungus;
CL6634.Contig2_All	CL6634.Contig2_All	2552.08	2445.42	2483.38	41.93	48.7	56.49	36.76	35.48	39.78	1251.29	1588.84	1469.69	1485.67	2110.88	2079.66	139.33	135.44	135.42	gi|22550395|gb|AAF44667.2|AF239617_1/1.8e-135/[Vitis vinifera]	NA	sp|P07979|GUB_NICPL/5e-156/Lichenase OS=Nicotiana plumbaginifolia GN=GN1 PE=2 SV=3	mtr:MTR_4g076250/1e-45/Glucan endo-1 3-beta-D-glucosidase-like protein; K03243 translation initiation factor 5B	NA	biological_process:GO:0005975//carbohydrate metabolic process;GO:0009817//defense response to fungus, incompatible interaction;GO:0002215//defense response to nematode;cellular_component:GO:0005618//cell wall;GO:0005774//vacuolar membrane;GO:0046658//anchored component of plasma membrane;molecular_function:GO:0030247//polysaccharide binding;GO:0004553//hydrolase activity, hydrolyzing O-glycosyl c…
Unigene16305_All	Unigene16305_All	2482.06	3793.63	3836.67	77.87	109.23	121.04	48.87	48.72	43.79	5052.09	5531.18	5047.11	3672.45	5462.22	5130.46	56.53	72.91	70.66	gi|225593665|gb|ACN96317.1|/1.6e-183/1 chitinase [Panax ginseng]	gi|225593664|gb|FJ790420.1|/0.0/Panax ginseng class 1 chitinase (Chi-1) mRNA, complete cds	sp|P36907|CHIX_PEA/2e-162/Endochitinase OS=Pisum sativum PE=2 SV=1	tcc:TCM_000095/2e-175/Basic chitinase; K01183 chitinase [EC:3.2.1.14]	VC0769/6e-25/---	biological_process:GO:0016998//cell wall macromolecule catabolic process;GO:0006032//chitin catabolic process;GO:0005975//carbohydrate metabolic process;molecular_function:GO:0008061//chitin binding;GO:0004568//chitinase activity;
Unigene33983_All	Unigene33983_All	2426.35	1966.43	1886.91	451.15	499.83	419.21	410.06	539.79	338.12	270.79	161.6	180.16	157.99	321.21	289.08	1681.03	1638.94	1495.07	NA	gi|161701448|gb|EU136390.1|/4.89e-173/Panax quinquefolius hypothetical protein LBL2 mRNA, complete cds	NA	NA	NA	NA
CL8889.Contig4_All	CL8889.Contig4_All	2160.19	1305.22	1507.65	386.01	393.13	397.05	527.56	596.81	390.79	378.44	268.96	274.15	204.01	542.09	442.84	650.36	667.15	613.12	gi|695042038|ref|XP_009408652.1|/4.4e-27/auxin-repressed 12.5 kDa protein-like isoform X1 [Musa acuminata subsp. malaccensis]	gi|308445170|gb|HQ225758.1|/1.01e-27/Camellia sinensis cultivar Longjing 43 auxin-repressed protein (ARP) mRNA, complete cds	sp|O22611|DRM1_PEA/2e-40/Dormancy-associated protein 1 OS=Pisum sativum GN=DRM1 PE=2 SV=1	NA	NA	NA
Unigene10359_All	Unigene10359_All	2055.87	1306.68	1446.18	159.91	205.58	189.56	77.54	80.45	65.4	287.89	268.48	236.69	485.29	1201.41	924.3	511.66	514.15	482.82	gi|225463249|ref|XP_002274573.1|/3.1e-142/translocase of chloroplast 34, chloroplastic isoform X2 [Vitis vinifera] >gi|731381452|ref|XP_010664573.1| PREDICTED: translocase of chloroplast 34, chloroplastic isoform X2 [Vitis vinifera] >gi|731381456|ref|XP_010664575.1| PREDICTED: translocase of chloroplast 34, chloroplastic isoform X2 [Vitis vinifera] >gi|296083376|emb|CBI23265.3| unnamed protein pr…	gi|595939117|ref|XM_007215659.1|/4.30e-151/Prunus persica hypothetical protein (PRUPE_ppa008959mg) mRNA, complete cds	sp|Q41009|TOC34_PEA/5e-149/Translocase of chloroplast 34 OS=Pisum sativum GN=TOC34 PE=1 SV=1	egr:104432617/5e-25/transcription initiation factor TFIID subunit 15b; K13098 RNA-binding protein FUS	XF0818/8e-21/---	biological_process:GO:0071806//protein transmembrane transport;GO:0006886//intracellular protein transport;cellular_component:GO:0009707//chloroplast outer membrane;GO:0016021//integral component of membrane;molecular_function:GO:0005525//GTP binding;GO:0015450//P-P-bond-hydrolysis-driven protein transmembrane transporter activity;GO:0016787//hydrolase activity;
Unigene4442_All	Unigene4442_All	2047.66	1223.26	1186.65	141.89	176.42	166.19	200.56	224.86	155.51	897.13	839.72	730.77	1583.06	2369.49	2158.52	680.77	708.65	625.87	gi|2645999|gb|AAB87573.1|/4.4e-151/a/b binding protein of LHCII type I precursor [Panax ginseng]	gi|2645998|gb|AF034631.1|AF034631/0.0/Panax ginseng chlorophyll a/b binding protein of LHCII type I precursor (CAB) mRNA, nuclear gene encoding chloroplast protein, complete cds	sp|P92919|CB23_APIGR/2e-180/Chlorophyll a-b binding protein, chloroplastic OS=Apium graveolens GN=LHC0 PE=1 SV=1	fve:101310140/3e-180/chlorophyll a-b binding protein of LHCII type 1-like; K08912 light-harvesting complex II chlorophyll a/b binding protein 1	NA	biological_process:GO:0018298//protein-chromophore linkage;GO:0009765//photosynthesis, light harvesting;cellular_component:GO:0009535//chloroplast thylakoid membrane;GO:0009522//photosystem I;GO:0016021//integral component of membrane;molecular_function:GO:0016168//chlorophyll binding;GO:0046872//metal ion binding;
CL6634.Contig1_All	CL6634.Contig1_All	1992.98	1922.15	1895.56	20.64	27.84	35.41	23.84	20.24	23.02	1117.28	1396.46	1303.03	1232.82	1858.13	1741.83	89.71	91.2	98.88	gi|22550395|gb|AAF44667.2|AF239617_1/1.9e-135/[Vitis vinifera]	NA	sp|P07979|GUB_NICPL/1e-155/Lichenase OS=Nicotiana plumbaginifolia GN=GN1 PE=2 SV=3	mtr:MTR_4g076250/1e-45/Glucan endo-1 3-beta-D-glucosidase-like protein; K03243 translation initiation factor 5B	NA	biological_process:GO:0009817//defense response to fungus, incompatible interaction;GO:0005975//carbohydrate metabolic process;GO:0002215//defense response to nematode;cellular_component:GO:0005774//vacuolar membrane;GO:0005618//cell wall;GO:0046658//anchored component of plasma membrane;molecular_function:GO:0004553//hydrolase activity, hydrolyzing O-glycosyl compounds;GO:0030247//polysaccharide…
CL8889.Contig3_All	CL8889.Contig3_All	1934.84	1847.03	1630.43	264.91	243.79	177.91	283.01	360.53	204.57	142.14	109.51	97.95	101.73	236.01	258.25	306.02	278.61	258.31	gi|308445171|gb|ADO32740.1|/9.2e-30/protein [Camellia sinensis]	gi|308445170|gb|HQ225758.1|/4.62e-42/Camellia sinensis cultivar Longjing 43 auxin-repressed protein (ARP) mRNA, complete cds	sp|O22611|DRM1_PEA/5e-45/Dormancy-associated protein 1 OS=Pisum sativum GN=DRM1 PE=2 SV=1	NA	NA	NA
CL6683.Contig1_All	CL6683.Contig1_All	1901.63	2517.66	2333.4	424.52	430.9	365.49	742.07	918.44	603.07	595.57	599.89	506.38	812.74	704.27	806.54	626.72	655.76	624.5	gi|756765705|gb|AJM71468.1|/1.1e-44/protein [Panax notoginseng]	gi|756765704|gb|KJ741402.1|/5.93e-147/Panax notoginseng pathogenesis-related protein (PR10-1) mRNA, complete cds	sp|P80889|RNS1_PANGI/2e-58/Ribonuclease 1 OS=Panax ginseng PE=1 SV=1	NA	NA	biological_process:GO:0050832//defense response to fungus;GO:0090305//nucleic acid phosphodiester bond hydrolysis;GO:0050829//defense response to Gram-negative bacterium;cellular_component:GO:0005737//cytoplasm;molecular_function:GO:0004519//endonuclease activity;
Unigene46332_All	Unigene46332_All	1825.93	2849.22	2801.93	81.96	96.34	91.59	68.52	65.6	60.79	4989.78	5095.35	4519.77	1179.73	1731.31	1616.22	14.23	20.96	25.6	gi|147805678|emb|CAN65022.1|/7.8e-70/protein VITISV_027379 [Vitis vinifera]	NA	sp|P13087|MIRA_SYNDU/9e-59/Miraculin OS=Synsepalum dulcificum PE=1 SV=3	NA	NA	biological_process:GO:0010951//negative regulation of endopeptidase activity;molecular_function:GO:0008233//peptidase activity;GO:0004866//endopeptidase inhibitor activity;
Unigene8653_All	Unigene8653_All	1824.91	1829.42	2011.44	1381.63	1551.4	1565.49	2368.12	2696.55	1902.95	1804.98	1570.92	1398.08	912.96	1663.63	1389.51	2119.15	2037.38	2040.76	gi|187373099|gb|ACD03270.1|/4.2e-39/RNA-binding protein [Nicotiana tabacum]	gi|698518762|ref|XM_009805947.1|/3.84e-67/PREDICTED: Nicotiana sylvestris glycine-rich RNA-binding protein-like (LOC104249507), mRNA	sp|Q03878|GRP1_DAUCA/2e-95/Glycine-rich RNA-binding protein OS=Daucus carota PE=2 SV=1	pop:POPTR_0004s16260g/2e-89/glycine-rich RNA-binding family protein; K13195 cold-inducible RNA-binding protein	XF0818/2e-21/---	molecular_function:GO:0003723//RNA binding;GO:0000166//nucleotide binding;
CL14480.Contig2_All	CL14480.Contig2_All	1730.78	1265.94	1360.52	223.73	257.44	264.2	150.13	157.28	124.52	498.17	540.55	468.77	602.9	1200.45	1026.05	1492.44	1455.23	1340.59	gi|388270415|gb|AFK26308.1|/1.1e-112/3 [Avicennia marina]	gi|15553475|gb|AF404590.1|AF404590/1.32e-40/Trichosanthes kirilowii chitinase 3-like protein precursor, gene, complete cds	sp|P17541|CHIA_CUCSA/4e-130/Acidic endochitinase OS=Cucumis sativus PE=1 SV=1	pop:POPTR_1540s00210g/6e-138/chitinase family protein; K01183 chitinase [EC:3.2.1.14]	NA	biological_process:GO:0005975//carbohydrate metabolic process;molecular_function:GO:0004568//chitinase activity;
CL3270.Contig2_All	CL3270.Contig2_All	1649.71	1242.99	1245.84	591.52	590.29	733.03	462.89	617.57	388.82	365.03	199	398.15	155.16	312.29	255.36	1200.97	730.64	1038.01	gi|947068921|gb|KRH17812.1|/4.7e-239/protein GLYMA_13G0180002, partial [Glycine max]	gi|815859371|gb|KM036297.1|/0.0/Panax quinquefolius 18S ribosomal RNA gene, internal transcribed spacer 1, 5.8S ribosomal RNA gene, internal transcribed spacer 2, and 26S ribosomal RNA gene, complete sequence	NA	mdm:103411291/4e-33/lysosomal alpha-mannosidase-like; K01191 alpha-mannosidase [EC:3.2.1.24]	NA	NA
Unigene22262_All	Unigene22262_All	1597.83	1540.99	1431.53	479.49	552.41	481.14	371.07	578.11	323.3	320.29	152.87	355.06	104.17	229.7	219.52	208.06	406.29	277.29	gi|947068961|gb|KRH17852.1|/9.3e-188/protein GLYMA_13G021700, partial [Glycine max]	gi|37778827|gb|AY189035.1|/0.0/Aralia spinosa 26S large subunit ribosomal RNA gene, partial sequence	NA	mdm:103411291/7e-34/lysosomal alpha-mannosidase-like; K01191 alpha-mannosidase [EC:3.2.1.24]	NA	NA
CL8847.Contig2_All	CL8847.Contig2_All	1524.83	1832.37	1652.14	206.66	227.09	199.76	759.66	882.02	685.39	1075.24	1060.61	933.2	852.14	935.11	997.4	221.8	220.08	219.59	gi|262215902|gb|ACY36943.1|/9.0e-45/protein 10 [Panax ginseng]	gi|321495955|gb|HQ171907.1|/2.78e-170/Panax ginseng PR10-2 gene, complete cds	sp|P80890|RNS2_PANGI/4e-73/Ribonuclease 2 OS=Panax ginseng PE=1 SV=1	osa:9271064/2e-08/Os06g0109100; K16281 RING-H2 zinc finger protein RHA1	NA	biological_process:GO:0050829//defense response to Gram-negative bacterium;GO:0090305//nucleic acid phosphodiester bond hydrolysis;GO:0050832//defense response to fungus;cellular_component:GO:0005737//cytoplasm;molecular_function:GO:0004519//endonuclease activity;
Unigene34540_All	Unigene34540_All	1507.19	1194.59	1221.97	60.83	61.6	68.27	17.61	17.27	17.07	414.78	484.91	477.45	992.28	921.16	926.7	63.91	65.66	64.78	gi|1911765|gb|AAB50843.1|/1.0e-127/[Daucus carota] >gi|4204870|gb|AAD11468.1| iEP4 [Daucus carota]	gi|764536448|ref|XM_004290821.2|/4.22e-26/PREDICTED: Fragaria vesca subsp. vesca esterase-like (LOC101306106), mRNA	sp|Q7Y1X1|EST_HEVBR/3e-143/Esterase OS=Hevea brasiliensis PE=1 SV=1	tcc:TCM_010576/6e-135/GDSL-like Lipase/Acylhydrolase superfamily protein; K01206 alpha-L-fucosidase [EC:3.2.1.51]	NA	molecular_function:GO:0016787//hydrolase activity;
CL8847.Contig3_All	CL8847.Contig3_All	1495.78	1652.64	1413.28	243.9	253.97	223.23	774.1	879.36	658.12	1598.89	1444.28	1402.99	1087.66	1484.84	1578.02	377.35	367.68	361.78	gi|262215902|gb|ACY36943.1|/6.5e-45/protein 10 [Panax ginseng]	gi|321495955|gb|HQ171907.1|/9.15e-169/Panax ginseng PR10-2 gene, complete cds	sp|P80890|RNS2_PANGI/2e-59/Ribonuclease 2 OS=Panax ginseng PE=1 SV=1	NA	NA	biological_process:GO:0050829//defense response to Gram-negative bacterium;GO:0090305//nucleic acid phosphodiester bond hydrolysis;GO:0050832//defense response to fungus;cellular_component:GO:0005737//cytoplasm;molecular_function:GO:0004519//endonuclease activity;
Unigene679_All	Unigene679_All	1381.43	1107.57	1190.71	274.3	323.56	313.35	774.64	751.44	627	393.12	415.8	355.53	239.18	499.06	442.7	377.39	373.07	349.83	gi|697134037|ref|XP_009621070.1|/2.0e-68/zinc finger protein ZAT10-like [Nicotiana tomentosiformis]	NA	sp|Q96289|ZAT10_ARATH/4e-74/Zinc finger protein ZAT10 OS=Arabidopsis thaliana GN=ZAT10 PE=2 SV=1	dosa:Os04t0471000-00/8e-13/Os04g0471000; Similar to H0418A01.4 protein.; K05747 Wiskott-Aldrich syndrome protein	NA	NA
CL2721.Contig7_All	CL2721.Contig7_All	1374.16	1199.57	1172.69	1055.57	1045.14	843.9	89.71	103.6	91.92	1259.19	913.49	890.2	1127.98	1430.81	1438.8	929.78	855.44	880.48	gi|75232038|sp|Q7M1F2.1|DEF1_CLITE/1.5e-20/Full=Defensin-like protein 1; AltName: Full=Cysteine-rich antimicrobial protein 1; AltName: Full=Defensin AMP1; Short=CtAMP1 >gi|1049479|gb|AAB34971.1| defensin Ct-AMP1=cysteine-rich antimicrobial protein [Clitoria ternatea, seeds, Peptide, 49 aa]	NA	sp|Q7M1F2|DEF1_CLITE/2e-29/Defensin-like protein 1 OS=Clitoria ternatea PE=1 SV=1	NA	NA	biological_process:GO:0031640//killing of cells of other organism;GO:0050832//defense response to fungus;cellular_component:GO:0005576//extracellular region;
CL8847.Contig5_All	CL8847.Contig5_All	1338.46	1244.35	1273.27	210.27	241.31	221.73	698.22	728.98	643.68	1744.46	1654.28	1517.77	1074.12	1559.35	1492.28	406.15	396.04	388.55	gi|731401487|ref|XP_010654301.1|/3.0e-95/transcription factor-like protein DPA [Vitis vinifera]	gi|262215901|gb|GU086324.1|/0.0/Panax ginseng pathogensis-related protein 10 (PR-10) mRNA, complete cds	sp|P80890|RNS2_PANGI/2e-97/Ribonuclease 2 OS=Panax ginseng PE=1 SV=1	vvi:100240899/3e-118/transcription factor-like protein DPA; K04683 transcription factor Dp-1	NA	biological_process:GO:0006952//defense response;GO:0009607//response to biotic stimulus;
CL139.Contig71_All	CL139.Contig71_All	1295.05	1563.45	1503.49	80.6	114.03	111.96	57.09	61.13	52.08	1756.05	2290.75	1948.78	1406.7	1895.7	1827.4	41.39	48.85	51.98	gi|31322133|gb|AAO38031.1|/8.5e-224/acid acetylenase [Hedera helix]	gi|31322132|gb|AY166772.1|/0.0/Hedera helix delta12-fatty acid acetylenase mRNA, complete cds	sp|Q8GZC3|FAD2_VERFO/0.0/Delta(12)-fatty-acid desaturase FAD2 OS=Vernicia fordii GN=FAD2 PE=1 SV=1	bvg:104889198/0.0/omega-6 fatty acid desaturase, endoplasmic reticulum isozyme 2-like; K10256 omega-6 fatty acid desaturase (delta-12 desaturase) [EC:1.14.19.-]	all1597/1e-76/---	biological_process:GO:0006629//lipid metabolic process;GO:0055114//oxidation-reduction process;cellular_component:GO:0016021//integral component of membrane;molecular_function:GO:0016717//oxidoreductase activity, acting on paired donors, with oxidation of a pair of donors resulting in the reduction of molecular oxygen to two molecules of water;
CL10228.Contig1_All	CL10228.Contig1_All	1279.62	1483.37	1495.27	733.31	838.95	766.28	2990.65	2846.94	2836.1	495.33	491.54	499.78	415.48	490.6	502.83	2937.89	2588.25	2847.56	gi|94962323|gb|ABF48477.1|/7.5e-37/4 [Panax ginseng]	gi|94962322|gb|DQ487109.1|/0.0/Panax ginseng dehydrin 4 (Dhn4) mRNA, complete cds	sp|Q9XJ56|ECP44_DAUCA/5e-78/Phosphoprotein ECPP44 OS=Daucus carota GN=ECPP44 PE=1 SV=1	brp:103869545/9e-08/nucleolin 2-like; K11294 nucleolin	SPAC140.02/4e-08/---	biological_process:GO:0006950//response to stress;GO:0009415//response to water;
CL1724.Contig29_All	CL1724.Contig29_All	1271.7	1238.66	1272.71	929.05	1116.48	1080.35	1278.11	1257.31	1011.77	830	891.2	776.13	521.92	949.26	853.08	1338.38	1317.47	1291.02	gi|565459738|ref|XP_006287868.1|/2.8e-167/protein CARUB_v10001095mg, partial [Capsella rubella] >gi|482556574|gb|EOA20766.1| hypothetical protein CARUB_v10001095mg, partial [Capsella rubella]	gi|82409050|gb|DQ249171.1|/0.0/Lotus japonicus ubiquitin mRNA, complete cds	sp|Q1EC66|UBQ3_ARATH/0.0/Polyubiquitin 3 OS=Arabidopsis thaliana GN=UBQ3 PE=1 SV=1	gmx:100815545/0.0/polyubiquitin-like; K08770 ubiquitin C	YLL039c/0.0/---	cellular_component:GO:0005737//cytoplasm;
CL12254.Contig3_All	CL12254.Contig3_All	1254.42	534.06	537.44	16260.9	19883.7	18620.7	443.58	508.47	357.5	291.56	246.55	224.6	448.98	962.91	775.7	1225.77	1311.34	1100.66	gi|61211873|gb|AAX40471.1|/8.8e-46/abundant protein 3 [Panax ginseng]	gi|61211865|gb|AY829462.1|/0.0/Panax ginseng specific abundant protein 1 (SAP1) mRNA, complete cds	NA	NA	NA	NA
CL8889.Contig1_All	CL8889.Contig1_All	1253.7	798.29	953.17	142.66	236.69	259.75	313.73	351.13	296.32	254.86	259.03	214.74	243.83	312.63	226.24	395.43	409.31	390.86	gi|944542971|ref|YP_009175802.1|/6.6e-48/dehydrogenase subunit 2 (chloroplast) [Astragalus nakaianus] >gi|937180892|gb|ALH42743.1| NADH dehydrogenase subunit 2 (chloroplast) [Astragalus nakaianus]	gi|732663323|gb|KM267636.1|/3.71e-150/Leontopodium leiolepis chloroplast, complete genome	sp|P0CC33|NU2C2_ARATH/3e-56/NAD(P)H-quinone oxidoreductase subunit 2 B, chloroplastic OS=Arabidopsis thaliana GN=ndhB2 PE=2 SV=1	mtr:MTR_1g088510/2e-58/NAD(P)H-quinone oxidoreductase subunit 2 A; K05573 NAD(P)H-quinone oxidoreductase subunit 2 [EC:1.6.5.3]	all4883/1e-28/---	biological_process:GO:0006810//transport;GO:0042773//ATP synthesis coupled electron transport;GO:0019684//photosynthesis, light reaction;cellular_component:GO:0016021//integral component of membrane;GO:0005886//plasma membrane;GO:0009535//chloroplast thylakoid membrane;molecular_function:GO:0008137//NADH dehydrogenase (ubiquinone) activity;GO:0048038//quinone binding;
CL6611.Contig2_All	CL6611.Contig2_All	1230.66	1163.95	1143.41	777.04	899.53	861.96	1227.26	1365.69	952.31	27.55	31.4	38.8	13.44	38.21	33.2	2046.93	2147.45	1952.95	gi|590699457|ref|XP_007045933.1|/4.1e-19/protein 1, putative [Theobroma cacao] >gi|508709868|gb|EOY01765.1| Nodulin-related protein 1, putative [Theobroma cacao]	NA	sp|Q9FPQ6|GP1_CHLRE/4e-08/Vegetative cell wall protein gp1 OS=Chlamydomonas reinhardtii GN=GP1 PE=1 SV=1	pxb:103956400/6e-07/transcription initiation factor TFIID subunit 12; K03126 transcription initiation factor TFIID subunit 12	NA	NA
CL3270.Contig14_All	CL3270.Contig14_All	1210.91	818.21	862.64	429.33	410	582.99	307.12	385.48	255.56	247.23	136.46	280.96	121.23	217.65	173.31	1104.48	581.61	923.01	gi|947068921|gb|KRH17812.1|/5.0e-239/protein GLYMA_13G0180002, partial [Glycine max]	gi|815859371|gb|KM036297.1|/0.0/Panax quinquefolius 18S ribosomal RNA gene, internal transcribed spacer 1, 5.8S ribosomal RNA gene, internal transcribed spacer 2, and 26S ribosomal RNA gene, complete sequence	NA	mdm:103411291/4e-33/lysosomal alpha-mannosidase-like; K01191 alpha-mannosidase [EC:3.2.1.24]	NA	NA
Unigene3818_All	Unigene3818_All	1210.8	954.34	988.63	327.3	326.16	341.25	972.73	1038.85	855.45	1078.2	977.78	862.09	611.53	1106.66	1034.98	1591.67	1596.54	1493.73	gi|590710251|ref|XP_007048776.1|/5.3e-06/protein TCM_001795 [Theobroma cacao] >gi|508701037|gb|EOX92933.1| Uncharacterized protein TCM_001795 [Theobroma cacao]	NA	NA	NA	NA	NA
CL2721.Contig3_All	CL2721.Contig3_All	1159.64	1174.6	1056.6	822.92	860.92	703.84	64.67	86.5	72.48	851.41	628.2	592.14	880.62	1016.15	1041.84	688.97	622.51	634.67	gi|75232038|sp|Q7M1F2.1|DEF1_CLITE/2.8e-20/Full=Defensin-like protein 1; AltName: Full=Cysteine-rich antimicrobial protein 1; AltName: Full=Defensin AMP1; Short=CtAMP1 >gi|1049479|gb|AAB34971.1| defensin Ct-AMP1=cysteine-rich antimicrobial protein [Clitoria ternatea, seeds, Peptide, 49 aa]	NA	sp|Q7M1F2|DEF1_CLITE/8e-28/Defensin-like protein 1 OS=Clitoria ternatea PE=1 SV=1	NA	NA	biological_process:GO:0050832//defense response to fungus;GO:0031640//killing of cells of other organism;cellular_component:GO:0005576//extracellular region;
Unigene32222_All	Unigene32222_All	1151.21	826.59	833.32	14.09	16.53	16.62	4.29	4	4.51	98.27	105.35	91.6	47.54	56.47	62.69	19.88	23.48	19.16	gi|976908348|gb|KVH95569.1|/8.2e-113/endoglucanase [Cynara cardunculus var. scolymus]	gi|731440643|ref|XM_002273860.2|/6.90e-123/PREDICTED: Vitis vinifera expansin-like B1 (LOC100243043), mRNA	sp|O23547|EXLB1_ARATH/2e-102/Expansin-like B1 OS=Arabidopsis thaliana GN=EXLB1 PE=2 SV=2	NA	NA	biological_process:GO:0019953//sexual reproduction;cellular_component:GO:0005576//extracellular region;
CL4961.Contig3_All	CL4961.Contig3_All	1119.62	1184.86	1220.89	547.94	646.02	569.86	635.34	691.34	527.55	1350.08	1192.13	1009.53	709.79	935.56	894.31	818.63	809.29	772.33	gi|356518475|ref|XP_003527904.1|/3.1e-35/thioredoxin H-type [Glycine max] >gi|734378845|gb|KHN22220.1| Thioredoxin H-type [Glycine soja] >gi|947103395|gb|KRH51778.1| hypothetical protein GLYMA_06G028600 [Glycine max]	gi|1000986027|ref|XM_002510410.2|/1.21e-47/PREDICTED: Ricinus communis thioredoxin H-type-like (LOC8275793), mRNA	sp|P29449|TRXH1_TOBAC/1e-45/Thioredoxin H-type 1 OS=Nicotiana tabacum PE=2 SV=1	gmx:100499879/8e-46/uncharacterized LOC100499879; K03671 thioredoxin 1	YCR083w/8e-20/---	biological_process:GO:0045454//cell redox homeostasis;GO:0034599//cellular response to oxidative stress;GO:0006662//glycerol ether metabolic process;GO:0006457//protein folding;GO:0000103//sulfate assimilation;GO:0055114//oxidation-reduction process;cellular_component:GO:0005886//plasma membrane;GO:0005829//cytosol;molecular_function:GO:0016671//oxidoreductase activity, acting on a sulfur group o…
Unigene39206_All	Unigene39206_All	1073.89	740.29	795.54	397.51	496.17	453.58	330.57	352.42	271.45	205.2	209.77	186.14	185.03	312.73	275.35	802.56	793.16	725.4	gi|171854681|dbj|BAG16530.1|/2.2e-133/phosphate-induced protein [Capsicum chinense]	gi|955336118|ref|XM_003531494.3|/1.82e-84/PREDICTED: Glycine max protein EXORDIUM-like 2 (LOC100785002), mRNA	sp|Q9FE06|EXOL2_ARATH/2e-149/Protein EXORDIUM-like 2 OS=Arabidopsis thaliana GN=EXL2 PE=2 SV=1	mdm:103418195/1e-17/nucleoporin SEH1-like; K14299 nucleoporin SEH1	NA	NA
CL8847.Contig6_All	CL8847.Contig6_All	1041.19	1265.37	1165.99	146.93	155.36	124.73	521.77	593.82	432.6	1146.82	934.63	887.74	682.11	833.78	875.91	130.79	144.33	128.47	gi|321495954|gb|ADW93868.1|/4.3e-77/partial [Panax ginseng]	gi|321495953|gb|HQ171906.1|/0.0/Panax ginseng PR10-3 mRNA, partial cds	sp|P80890|RNS2_PANGI/4e-86/Ribonuclease 2 OS=Panax ginseng PE=1 SV=1	bvg:104906773/7e-13/uncharacterized LOC104906773; K02553 regulator of ribonuclease activity A	NA	biological_process:GO:0006952//defense response;GO:0090305//nucleic acid phosphodiester bond hydrolysis;GO:0009607//response to biotic stimulus;cellular_component:GO:0005737//cytoplasm;molecular_function:GO:0004519//endonuclease activity;
CL13275.Contig2_All	CL13275.Contig2_All	1035.36	680.08	696.26	844.23	1004.23	975.69	743.31	754.31	671.22	614.63	632.28	566.87	327.78	625.64	529.5	1956.73	1890.49	1809.62	gi|976926032|gb|KVI09910.1|/4.4e-151/protein [Cynara cardunculus var. scolymus]	gi|596014973|ref|XM_007218706.1|/0.0/Prunus persica hypothetical protein (PRUPE_ppa009506mg) mRNA, complete cds	sp|Q39196|PIP14_ARATH/0.0/Probable aquaporin PIP1-4 OS=Arabidopsis thaliana GN=PIP1.4 PE=1 SV=1	jcu:105645794/0.0/aquaporin; aquaporin PIP1-3; K09872 aquaporin PIP	SMc01870/6e-33/---	biological_process:GO:0006810//transport;cellular_component:GO:0016021//integral component of membrane;molecular_function:GO:0005215//transporter activity;
CL8695.Contig3_All	CL8695.Contig3_All	952.96	830.01	828.25	941.65	1071.23	1012.9	1239.3	1177.01	1033.26	503.3	570.1	491.72	463.78	727.29	664.6	953.1	891.97	858.82	gi|721685049|gb|AIX10768.1|/2.1e-97/[Panax notoginseng]	gi|868750809|gb|KF815707.2|/0.0/Panax notoginseng cyclophilin (cyc) mRNA, complete cds	sp|P21568|CYPH_SOLLC/7e-112/Peptidyl-prolyl cis-trans isomerase OS=Solanum lycopersicum GN=CYP PE=2 SV=1	csv:101206458/5e-114/peptidyl-prolyl cis-trans isomerase 1-like; K01802 peptidylprolyl isomerase [EC:5.2.1.8]	slr1251/3e-82/---	biological_process:GO:0006457//protein folding;GO:0000413//protein peptidyl-prolyl isomerization;molecular_function:GO:0003755//peptidyl-prolyl cis-trans isomerase activity;
Unigene29538_All	Unigene29538_All	950.63	1060.89	1088.5	547.23	608.55	572.45	612.39	663.58	535.09	1491.36	1331.43	1155.41	686.7	1021.9	920.51	878.26	864.85	839.61	gi|802639291|ref|XP_012078402.1|/4.3e-48/thioredoxin H-type [Jatropha curcas] >gi|643723017|gb|KDP32674.1| hypothetical protein JCGZ_13672 [Jatropha curcas]	gi|1000986027|ref|XM_002510410.2|/1.66e-58/PREDICTED: Ricinus communis thioredoxin H-type-like (LOC8275793), mRNA	sp|P29449|TRXH1_TOBAC/3e-58/Thioredoxin H-type 1 OS=Nicotiana tabacum PE=2 SV=1	jcu:105639072/1e-60/thioredoxin H-type; K03671 thioredoxin 1	CT539/3e-19/---	biological_process:GO:0055114//oxidation-reduction process;GO:0006662//glycerol ether metabolic process;GO:0043085//positive regulation of catalytic activity;GO:0045454//cell redox homeostasis;cellular_component:GO:0048046//apoplast;GO:0005623//cell;molecular_function:GO:0016671//oxidoreductase activity, acting on a sulfur group of donors, disulfide as acceptor;GO:0015035//protein disulfide oxido…
Unigene41568_All	Unigene41568_All	929.48	892.4	976.42	127.94	156.71	145.49	452.66	403.38	407.04	296.15	320.37	315.57	317.81	423.43	389.19	232.92	218.94	228.7	gi|698430930|ref|XP_009793703.1|/4.2e-15/uncharacterized protein LOC104240541 [Nicotiana sylvestris]	NA	NA	NA	NA	NA
Unigene26174_All	Unigene26174_All	900.96	1007.01	899.89	534.72	597.95	489.89	55.07	59.84	54.35	473.61	382.12	331.85	672.38	584.58	650.19	423.77	388.07	393.39	gi|75232038|sp|Q7M1F2.1|DEF1_CLITE/1.5e-20/Full=Defensin-like protein 1; AltName: Full=Cysteine-rich antimicrobial protein 1; AltName: Full=Defensin AMP1; Short=CtAMP1 >gi|1049479|gb|AAB34971.1| defensin Ct-AMP1=cysteine-rich antimicrobial protein [Clitoria ternatea, seeds, Peptide, 49 aa]	NA	sp|Q7M1F2|DEF1_CLITE/1e-28/Defensin-like protein 1 OS=Clitoria ternatea PE=1 SV=1	NA	NA	biological_process:GO:0050832//defense response to fungus;GO:0031640//killing of cells of other organism;cellular_component:GO:0005576//extracellular region;
CL9631.Contig1_All	CL9631.Contig1_All	883.86	783.18	714.44	101.8	102.79	95.13	69.97	74.29	64.75	227.33	204.87	189.08	133.05	182.35	187.96	517.67	486.72	481.43	gi|593793114|ref|XP_007159596.1|/6.3e-42/protein PHAVU_002G250700g [Phaseolus vulgaris] >gi|561033011|gb|ESW31590.1| hypothetical protein PHAVU_002G250700g [Phaseolus vulgaris]	NA	sp|Q8LG89|BABL_ARATH/3e-45/Basic blue protein OS=Arabidopsis thaliana GN=ARPN PE=2 SV=2	NA	NA	cellular_component:GO:0046658//anchored component of plasma membrane;
Unigene41248_All	Unigene41248_All	877.47	909.52	953.22	253.91	268.32	277.5	603.15	602.85	502.25	489.65	538.32	462.53	240.08	467.5	415.9	471.42	473.78	463.61	gi|42557351|dbj|BAD11071.1|/3.1e-63/like protein [Capsicum chinense]	gi|470139210|ref|XM_004305296.1|/9.23e-07/PREDICTED: Fragaria vesca subsp. vesca protein YLS9-like (LOC101313335), mRNA	sp|Q9FNH6|NHL3_ARATH/2e-76/NDR1/HIN1-Like protein 3 OS=Arabidopsis thaliana GN=NHL3 PE=1 SV=1	ath:AT1G32270/1e-25/ATSYP24; syntaxin-24; K08488 syntaxin 7	NA	cellular_component:GO:0016020//membrane;
CL12944.Contig11_All	CL12944.Contig11_All	877.32	801.25	915.58	776.36	866.68	929.51	1563.74	1637.23	1343.41	938.08	928.76	917.53	823.25	1182.63	1049.84	1247.19	1326.48	1234.52	gi|731427403|ref|XP_010663966.1|/2.4e-263/catalase isozyme 1 [Vitis vinifera] >gi|297745549|emb|CBI40714.3| unnamed protein product [Vitis vinifera]	gi|558064715|gb|KF498592.1|/0.0/Eleutherococcus senticosus isolate ESJX catalase mRNA, complete cds	sp|O24339|CATA_SOLAP/0.0/Catalase OS=Soldanella alpina PE=2 SV=1	vvi:100244516/0.0/catalase isozyme 1; K03781 catalase [EC:1.11.1.6]	BS_katX/2e-144/---	biological_process:GO:0042542//response to hydrogen peroxide;GO:0042744//hydrogen peroxide catabolic process;GO:0098869//cellular oxidant detoxification;GO:0055114//oxidation-reduction process;cellular_component:GO:0005777//peroxisome;molecular_function:GO:0004096//catalase activity;GO:0046872//metal ion binding;GO:0020037//heme binding;
Unigene2539_All	Unigene2539_All	854.23	706.22	697.78	260.09	293.6	278.27	805.6	854.08	687.76	835.81	769.02	679.11	475.09	866.21	776.25	1263.12	1288.03	1182.51	gi|802588813|ref|XP_012071090.1|/3.2e-40/glycine-rich RNA-binding protein 2, mitochondrial [Jatropha curcas] >gi|643732140|gb|KDP39332.1| hypothetical protein JCGZ_01089 [Jatropha curcas]	NA	sp|Q9SVM8|RBG2_ARATH/3e-47/Glycine-rich RNA-binding protein 2, mitochondrial OS=Arabidopsis thaliana GN=RBG2 PE=1 SV=1	atr:18435738/3e-46/glycine-rich RNA-binding protein 3, mitochondrial; K12741 heterogeneous nuclear ribonucleoprotein A1/A3	alr2087/6e-19/---	molecular_function:GO:0003676//nucleic acid binding;GO:0000166//nucleotide binding;
Unigene27524_All	Unigene27524_All	849.48	755.61	861.55	236.97	269.16	275.91	434.05	422.97	365.17	637.09	640.46	580.91	460.44	683.43	609.32	644.12	668.15	618.85	gi|756765705|gb|AJM71468.1|/7.1e-79/protein [Panax notoginseng]	gi|756765704|gb|KJ741402.1|/0.0/Panax notoginseng pathogenesis-related protein (PR10-1) mRNA, complete cds	sp|P80889|RNS1_PANGI/8e-93/Ribonuclease 1 OS=Panax ginseng PE=1 SV=1	pmum:103331646/1e-69/probable methionine--tRNA ligase; K01874 methionyl-tRNA synthetase [EC:6.1.1.10]	SPBC17A3.04c/3e-34/---	biological_process:GO:0050832//defense response to fungus;GO:0090305//nucleic acid phosphodiester bond hydrolysis;GO:0050829//defense response to Gram-negative bacterium;cellular_component:GO:0005737//cytoplasm;molecular_function:GO:0004519//endonuclease activity;
CL1724.Contig15_All	CL1724.Contig15_All	841.16	858.58	825.45	534.28	642.27	621.44	728.29	730.16	583.69	451.14	534.9	435.21	326.66	545.92	496.3	808.21	799.08	766.9	gi|224286458|gb|ACN40936.1|/1.9e-210/[Picea sitchensis]	gi|702352129|ref|XR_726060.1|/0.0/PREDICTED: Eucalyptus grandis polyubiquitin-like (LOC104445745), misc_RNA	sp|P0CH32|UBQ4_ARATH/0.0/Polyubiquitin 4 OS=Arabidopsis thaliana GN=UBQ4 PE=1 SV=1	fve:101306154/0.0/polyubiquitin 4-like; K08770 ubiquitin C	YLL039c/0.0/---	cellular_component:GO:0005634//nucleus;GO:0005737//cytoplasm;
CL8891.Contig1_All	CL8891.Contig1_All	840.48	697.77	697.58	272.28	306.15	290.4	373.15	423.81	319.89	240.85	202.39	180.05	133.06	187.7	181.16	1733.16	1715.85	1612.38	gi|225469438|ref|XP_002268073.1|/7.9e-58/pollen-specific protein C13 [Vitis vinifera] >gi|296086870|emb|CBI33037.3| unnamed protein product [Vitis vinifera]	gi|658026238|ref|XM_008350318.1|/1.04e-30/PREDICTED: Malus x domestica protein DOWNSTREAM OF FLC-like (LOC103411683), mRNA	sp|Q9LX15|DFC_ARATH/2e-43/Protein DOWNSTREAM OF FLC OS=Arabidopsis thaliana GN=DFC PE=2 SV=1	mdm:103411406/6e-07/isoprenylcysteine alpha-carbonyl methylesterase ICME-like; K15889 prenylcysteine alpha-carboxyl methylesterase [EC:3.1.1.-]	NA	cellular_component:GO:0005615//extracellular space;
Unigene46475_All	Unigene46475_All	837.01	739.04	746.98	334.87	384.5	373.43	274.34	327.94	225.63	847.21	680.57	585.1	396.06	588.79	548.31	572.07	573.24	549.32	gi|12230561|sp|O22668.1|SODC_PANGI/1.9e-79/Full=Superoxide dismutase [Cu-Zn] >gi|2645997|gb|AAB87572.1| Cu/Zn superoxide dismutase [Panax ginseng]	gi|2645996|gb|AF034630.1|AF034630/0.0/Panax ginseng Cu/Zn superoxide dismutase (SOD) mRNA, complete cds	sp|O22668|SODC_PANGI/5e-104/Superoxide dismutase [Cu-Zn] OS=Panax ginseng GN=SODCC PE=2 SV=1	pop:POPTR_0005s04590g/1e-90/Cu/Zn superoxide dismutase family protein; K04565 superoxide dismutase, Cu-Zn family [EC:1.15.1.1]	YJR104c/2e-52/---	biological_process:GO:0055114//oxidation-reduction process;GO:0019430//removal of superoxide radicals;cellular_component:GO:0005737//cytoplasm;molecular_function:GO:0046872//metal ion binding;GO:0004784//superoxide dismutase activity;
Unigene16033_All	Unigene16033_All	834.27	791.83	967.01	679.89	747.75	741.26	1162.06	1234.99	935.22	900.36	782.99	654.74	447.49	811.53	651.53	1075.59	1073.08	966.56	gi|187373099|gb|ACD03270.1|/5.8e-39/RNA-binding protein [Nicotiana tabacum]	gi|698518762|ref|XM_009805947.1|/3.18e-69/PREDICTED: Nicotiana sylvestris glycine-rich RNA-binding protein-like (LOC104249507), mRNA	sp|Q03878|GRP1_DAUCA/4e-82/Glycine-rich RNA-binding protein OS=Daucus carota PE=2 SV=1	pop:POPTR_0004s16260g/4e-84/glycine-rich RNA-binding family protein; K13195 cold-inducible RNA-binding protein	alr2311/3e-20/---	molecular_function:GO:0003676//nucleic acid binding;GO:0000166//nucleotide binding;
Unigene697_All	Unigene697_All	818.31	797.12	760.77	60.39	71.43	61.81	225.48	198.93	186.68	141.01	154.55	144.85	120.71	211.1	214.51	83.29	81.84	78.87	gi|697097487|ref|XP_009621777.1|/6.5e-44/putative calcium-binding protein CML19 [Nicotiana tomentosiformis]	NA	sp|Q9SRE6|CML38_ARATH/9e-46/Calcium-binding protein CML38 OS=Arabidopsis thaliana GN=CML38 PE=2 SV=1	jcu:105635140/3e-55/calcium-binding protein CML38-like; K13448 calcium-binding protein CML	SPAC3A12.14/3e-17/---	NA
CL6702.Contig3_All	CL6702.Contig3_All	802.61	503.09	485.78	63.19	72.15	82.51	13.5	11.38	12.93	1081.09	1087.81	1070.34	5585.91	6416.9	6305.55	67.36	98.26	96.39	gi|575878528|gb|AHH02661.1|/6.9e-137/major storage protein [Panax notoginseng]	gi|575878527|gb|KC751542.1|/0.0/Panax notoginseng RNase-like major storage protein (PMP) mRNA, complete cds	sp|P83618|RN28_PANGI/2e-166/Ribonuclease-like storage protein OS=Panax ginseng PE=1 SV=2	brp:103842987/5e-35/ribonuclease 3-like; K01166 ribonuclease T2 [EC:3.1.27.1]	NA	biological_process:GO:0090502//RNA phosphodiester bond hydrolysis, endonucleolytic;molecular_function:GO:0045735//nutrient reservoir activity;GO:0003723//RNA binding;GO:0033897//ribonuclease T2 activity;
CL4545.Contig2_All	CL4545.Contig2_All	800.83	843.34	888.99	228.1	253.65	254.45	561.39	540.97	478.39	462.49	494.16	415.96	224.8	431.5	378.89	440.29	445.73	427.23	gi|42557351|dbj|BAD11071.1|/3.4e-63/like protein [Capsicum chinense]	gi|470139210|ref|XM_004305296.1|/1.03e-06/PREDICTED: Fragaria vesca subsp. vesca protein YLS9-like (LOC101313335), mRNA	sp|Q9FNH6|NHL3_ARATH/7e-76/NDR1/HIN1-Like protein 3 OS=Arabidopsis thaliana GN=NHL3 PE=1 SV=1	ath:AT1G32270/2e-25/ATSYP24; syntaxin-24; K08488 syntaxin 7	NA	cellular_component:GO:0016020//membrane;
CL7216.Contig2_All	CL7216.Contig2_All	792.35	725.3	705.96	304.45	264.92	277.81	75.44	104.99	79.55	444.12	424.26	365.08	156.44	240.73	267.74	154.52	169.25	154.52	gi|976920070|gb|KVI04818.1|/3.5e-61/protein Ccrd_016857 [Cynara cardunculus var. scolymus]	gi|549438926|gb|KC425381.1|/7.84e-62/Diospyros kaki microsatellite DKES28 sequence	sp|P20144|WUN1_SOLTU/2e-43/Wound-induced protein 1 OS=Solanum tuberosum GN=WUN1 PE=2 SV=1	NA	NA	NA
CL139.Contig47_All	CL139.Contig47_All	783.36	959.01	931.64	56.87	74.94	76.55	41.64	44.32	37.22	1148.49	1535.52	1309.78	978.74	1261.03	1239.82	30.5	37.35	35.65	gi|31322133|gb|AAO38031.1|/1.8e-226/acid acetylenase [Hedera helix]	gi|31322132|gb|AY166772.1|/0.0/Hedera helix delta12-fatty acid acetylenase mRNA, complete cds	sp|Q8GZC3|FAD2_VERFO/0.0/Delta(12)-fatty-acid desaturase FAD2 OS=Vernicia fordii GN=FAD2 PE=1 SV=1	jcu:105646514/0.0/omega-6 fatty acid desaturase, endoplasmic reticulum isozyme 2; K10256 omega-6 fatty acid desaturase (delta-12 desaturase) [EC:1.14.19.-]	all1597/1e-74/---	biological_process:GO:0006629//lipid metabolic process;GO:0055114//oxidation-reduction process;cellular_component:GO:0016021//integral component of membrane;molecular_function:GO:0016717//oxidoreductase activity, acting on paired donors, with oxidation of a pair of donors resulting in the reduction of molecular oxygen to two molecules of water;
CL6702.Contig1_All	CL6702.Contig1_All	769.38	547.62	510.67	83.25	112.34	134.97	34.88	35.36	33.74	1888.38	1864.38	1870.04	8254.43	10740.9	10371.5	151.47	200.45	200.01	gi|575878528|gb|AHH02661.1|/3.6e-135/major storage protein [Panax notoginseng]	gi|575878527|gb|KC751542.1|/0.0/Panax notoginseng RNase-like major storage protein (PMP) mRNA, complete cds	sp|P83618|RN28_PANGI/9e-166/Ribonuclease-like storage protein OS=Panax ginseng PE=1 SV=2	brp:103842987/1e-33/ribonuclease 3-like; K01166 ribonuclease T2 [EC:3.1.27.1]	NA	biological_process:GO:0090502//RNA phosphodiester bond hydrolysis, endonucleolytic;molecular_function:GO:0003723//RNA binding;GO:0045735//nutrient reservoir activity;GO:0033897//ribonuclease T2 activity;
CL6611.Contig1_All	CL6611.Contig1_All	750.75	508.06	662.91	570.25	598.4	628.59	747.87	675.39	515.98	20.52	17.85	22.42	14.21	25.46	30.47	1497.78	1528.48	1400.3	gi|590699457|ref|XP_007045933.1|/3.7e-19/protein 1, putative [Theobroma cacao] >gi|508709868|gb|EOY01765.1| Nodulin-related protein 1, putative [Theobroma cacao]	NA	sp|Q9FPQ6|GP1_CHLRE/4e-08/Vegetative cell wall protein gp1 OS=Chlamydomonas reinhardtii GN=GP1 PE=1 SV=1	pxb:103956400/4e-07/transcription initiation factor TFIID subunit 12; K03126 transcription initiation factor TFIID subunit 12	NA	NA
CL13275.Contig1_All	CL13275.Contig1_All	744.79	486.91	511.88	626.04	723.74	695.1	558.03	563.55	482.95	425.37	433.54	371.46	221.4	414.33	379.43	1321.85	1298.47	1245.63	gi|976926032|gb|KVI09910.1|/6.2e-151/protein [Cynara cardunculus var. scolymus]	gi|571507551|ref|XM_003544062.2|/0.0/PREDICTED: Glycine max probable aquaporin PIP-type 7a (LOC100780145), mRNA	sp|Q39196|PIP14_ARATH/0.0/Probable aquaporin PIP1-4 OS=Arabidopsis thaliana GN=PIP1.4 PE=1 SV=1	jcu:105645794/0.0/aquaporin; aquaporin PIP1-3; K09872 aquaporin PIP	SMc01870/4e-32/---	biological_process:GO:0006810//transport;cellular_component:GO:0016021//integral component of membrane;molecular_function:GO:0005215//transporter activity;
Unigene32103_All	Unigene32103_All	715.92	712.09	717.38	147.55	178.7	161.9	392.57	392.24	335.31	323.66	346.2	290.3	169.71	307.1	278.75	268.46	267.58	249.79	gi|992319588|ref|NP_001307079.1|/2.7e-56/protein 1 [Solanum lycopersicum] >gi|88866527|gb|ABD57310.1| stress-associated protein 1 [Solanum lycopersicum]	gi|848889063|ref|XM_012989251.1|/8.60e-33/PREDICTED: Erythranthe guttatus zinc finger A20 and AN1 domain-containing stress-associated protein 5-like (LOC105964748), mRNA	sp|Q9LHJ8|SAP5_ARATH/1e-62/Zinc finger A20 and AN1 domain-containing stress-associated protein 5 OS=Arabidopsis thaliana GN=SAP5 PE=2 SV=1	mtr:MTR_051s0004/2e-30/1-acyl-sn-glycerol-3-phosphate acyltransferase; K13523 lysophosphatidic acid acyltransferase / lysophosphatidylinositol acyltransferase [EC:2.3.1.51 2.3.1.-]	NA	molecular_function:GO:0046872//metal ion binding;
CL1679.Contig12_All	CL1679.Contig12_All	713.64	787.12	795.86	53.35	73.02	57.65	543.39	498.13	490.51	1323.2	1082.18	1066.55	744.32	1176.38	1113.72	1359.02	1411.38	1406.08	NA	NA	NA	NA	NA	NA
Unigene17359_All	Unigene17359_All	711.63	797.05	707.83	301.74	402.92	350.97	480.41	529.15	419.78	250.47	279.29	228.95	172.59	283.07	272.45	389.57	375.57	380.65	gi|356537527|ref|XP_003537278.1|/2.8e-123/polyubiquitin 3 [Glycine max] >gi|727564798|ref|XP_010454744.1| PREDICTED: polyubiquitin 3 [Camelina sativa] >gi|734417768|gb|KHN39094.1| Polyubiquitin [Glycine soja] >gi|947083712|gb|KRH32433.1| hypothetical protein GLYMA_10G051100 [Glycine max]	gi|702352129|ref|XR_726060.1|/0.0/PREDICTED: Eucalyptus grandis polyubiquitin-like (LOC104445745), misc_RNA	sp|P0CH33|UBQ11_ARATH/2e-157/Polyubiquitin 11 OS=Arabidopsis thaliana GN=UBQ11 PE=1 SV=1	gmx:100800638/5e-158/polyubiquitin-like; K08770 ubiquitin C	YLL039c/6e-152/---	cellular_component:GO:0005737//cytoplasm;
CL1679.Contig8_All	CL1679.Contig8_All	697.21	732.78	717.34	41.87	48.97	36.27	344	333.5	305.3	759.45	644.42	617.28	550.5	661.58	691.21	795.93	798.87	794.33	NA	NA	NA	NA	NA	NA
CL8414.Contig4_All	CL8414.Contig4_All	696.37	515.47	470.54	1720.87	1768.96	1524.34	394.51	437.1	355.45	288.4	217.79	207.08	217.12	326.93	308.27	3615.9	3484.46	3161.6	gi|2407331|gb|AAB70560.1|/1.2e-19/like protein [Oenanthe javanica]	gi|2407330|gb|AF017787.1|AF017787/1.00e-63/Oenanthe javanica metallothionein-1 like protein mRNA, complete cds	sp|Q43513|MT2Y_SOLLC/4e-33/Metallothionein-like protein type 2 OS=Solanum lycopersicum PE=3 SV=1	NA	NA	molecular_function:GO:0046872//metal ion binding;
CL1210.Contig2_All	CL1210.Contig2_All	687.89	654.54	602.14	298.95	330.58	294.44	337.13	365.87	309.37	382.59	337.62	301.72	328.52	443.83	424.39	337.84	297.31	313.65	gi|1009173902|ref|XP_015868064.1|/7.4e-58/60S ribosomal protein L34-like [Ziziphus jujuba] >gi|1009173904|ref|XP_015868065.1| PREDICTED: 60S ribosomal protein L34-like [Ziziphus jujuba]	gi|1009173901|ref|XM_016012578.1|/2.41e-100/PREDICTED: Ziziphus jujuba 60S ribosomal protein L34-like (LOC107405510), mRNA	sp|P40590|RL34_PEA/3e-78/60S ribosomal protein L34 OS=Pisum sativum GN=RPL34 PE=2 SV=1	jcu:105630435/2e-78/60S ribosomal protein L34; K02915 large subunit ribosomal protein L34e	SPAC23A1.08c/3e-35/---	biological_process:GO:0006412//translation;GO:0042254//ribosome biogenesis;cellular_component:GO:0022625//cytosolic large ribosomal subunit;molecular_function:GO:0003735//structural constituent of ribosome;GO:0003723//RNA binding;
CL8695.Contig2_All	CL8695.Contig2_All	685.06	589.49	626.44	800.01	894.68	855.86	983.22	898.68	823.74	479.02	534.89	451.65	364.49	706.96	572.23	881.9	858.48	803.6	gi|721685049|gb|AIX10768.1|/1.6e-81/[Panax notoginseng]	gi|868750809|gb|KF815707.2|/0.0/Panax notoginseng cyclophilin (cyc) mRNA, complete cds	sp|P21568|CYPH_SOLLC/5e-99/Peptidyl-prolyl cis-trans isomerase OS=Solanum lycopersicum GN=CYP PE=2 SV=1	csv:101206458/4e-98/peptidyl-prolyl cis-trans isomerase 1-like; K01802 peptidylprolyl isomerase [EC:5.2.1.8]	slr1251/1e-74/---	biological_process:GO:0000413//protein peptidyl-prolyl isomerization;GO:0006457//protein folding;cellular_component:GO:0005737//cytoplasm;molecular_function:GO:0042277//peptide binding;GO:0003755//peptidyl-prolyl cis-trans isomerase activity;
CL7363.Contig2_All	CL7363.Contig2_All	677.42	596.68	612.5	84.42	93.16	90.71	163.25	150.01	143.15	128.35	166.38	152.26	132.75	208.86	195.53	276.26	276.42	261.48	gi|225459247|ref|XP_002285762.1|/1.0e-135/protein EXORDIUM [Vitis vinifera] >gi|147765766|emb|CAN68978.1| hypothetical protein VITISV_040774 [Vitis vinifera]	gi|743802127|ref|XM_011018361.1|/1.79e-84/PREDICTED: Populus euphratica protein EXORDIUM-like (LOC105120168), mRNA	sp|Q9ZPE7|EXO_ARATH/6e-150/Protein EXORDIUM OS=Arabidopsis thaliana GN=EXO PE=2 SV=1	mdm:103418195/8e-13/nucleoporin SEH1-like; K14299 nucleoporin SEH1	NA	NA
CL13662.Contig1_All	CL13662.Contig1_All	673.69	684.26	663.29	167.83	198.85	172.26	384.84	427.25	320.24	276.57	271.16	218.86	145.96	263.23	247.54	256.55	251.57	252.67	gi|460380152|ref|XP_004235822.1|/7.7e-53/calcium-binding allergen Ole e 8-like [Solanum lycopersicum]	NA	sp|Q9M7R0|ALL8_OLEEU/3e-62/Calcium-binding allergen Ole e 8 OS=Olea europaea PE=1 SV=1	sly:101259138/5e-67/calcium-binding allergen Ole e 8-like; K13448 calcium-binding protein CML	SPAC3A12.14/8e-24/---	molecular_function:GO:0005509//calcium ion binding;
Unigene638_All	Unigene638_All	662.54	443.25	511.54	13.72	22.37	32.62	5.97	8.31	7.48	1429.84	1501.85	1374.75	1656.8	2536.51	2184.07	28.93	38.02	34.83	gi|661896529|emb|CDO99718.1|/1.9e-209/protein product [Coffea canephora]	gi|823225212|ref|XM_012589947.1|/1.79e-135/PREDICTED: Gossypium raimondii pectinesterase-like (LOC105769362), mRNA	sp|P83947|PME1_FICPW/0.0/Pectinesterase/pectinesterase inhibitor OS=Ficus pumila var. awkeotsang PE=1 SV=1	sly:101260197/0.0/pectinesterase-like; K01051 pectinesterase [EC:3.1.1.11]	CAC3373/5e-42/---	biological_process:GO:0042545//cell wall modification;GO:0045490//pectin catabolic process;GO:0043086//negative regulation of catalytic activity;cellular_component:GO:0005618//cell wall;GO:0016021//integral component of membrane;molecular_function:GO:0046910//pectinesterase inhibitor activity;GO:0030599//pectinesterase activity;GO:0045330//aspartyl esterase activity;
CL4841.Contig1_All	CL4841.Contig1_All	653.79	606.9	605.81	279.27	311.1	244.69	315.37	404.39	298.47	638.75	494.84	409.41	329.94	416.18	387.02	302.93	318.76	292.59	gi|976908061|gb|KVH95294.1|/1.2e-25/protein Ccrd_002633 [Cynara cardunculus var. scolymus]	gi|802690235|ref|XM_012227507.1|/2.37e-45/PREDICTED: Jatropha curcas cytochrome c oxidase subunit 5C (LOC105642624), mRNA	sp|Q8VY39|CX5C2_HELAN/3e-34/Cytochrome c oxidase subunit 5C-2 OS=Helianthus annuus GN=COX5C2 PE=3 SV=1	sly:101247851/1e-20/30S ribosomal protein S1, chloroplastic; K02945 small subunit ribosomal protein S1	NA	cellular_component:GO:0016021//integral component of membrane;GO:0005746//mitochondrial respiratory chain;
CL14327.Contig4_All	CL14327.Contig4_All	651.49	564.03	602.93	328.53	379.31	355.56	604.21	573.33	501.83	371.88	387.92	336.13	300.09	462.33	428.8	505.48	501.59	489.79	gi|225454422|ref|XP_002279938.1|/1.9e-76/eukaryotic translation initiation factor 1A [Vitis vinifera] >gi|225459517|ref|XP_002285844.1| PREDICTED: eukaryotic translation initiation factor 1A [Vitis vinifera] >gi|147807310|emb|CAN73005.1| hypothetical protein VITISV_021007 [Vitis vinifera] >gi|147821636|emb|CAN70425.1| hypothetical protein VITISV_033730 [Vitis vinifera]	gi|388503527|gb|BT140035.1|/2.13e-141/Lotus japonicus clone JCVI-FLLj-15I17 unknown mRNA	sp|P56331|IF1A_ONOVI/1e-93/Eukaryotic translation initiation factor 1A OS=Onobrychis viciifolia PE=2 SV=2	vvi:100252402/9e-102/eukaryotic translation initiation factor 1A; K03236 translation initiation factor 1A	SPBC25H2.07/1e-55/---	biological_process:GO:0006413//translational initiation;molecular_function:GO:0003743//translation initiation factor activity;
CL12254.Contig2_All	CL12254.Contig2_All	645.86	272.36	302.02	8332.13	9958	9547.49	226.92	260.23	185.06	138.34	127.37	114.88	208.72	505.25	393.2	611.67	685.23	556.5	gi|61211873|gb|AAX40471.1|/9.5e-46/abundant protein 3 [Panax ginseng]	gi|61211865|gb|AY829462.1|/0.0/Panax ginseng specific abundant protein 1 (SAP1) mRNA, complete cds	NA	NA	NA	NA
CL6073.Contig1_All	CL6073.Contig1_All	643.4	339.53	323.95	0.75	2.35	2.51	0.61	0.32	0.92	70.28	71.85	55.47	67.1	91.62	84.77	1.04	1.41	1.69	gi|590685892|ref|XP_007042223.1|/6.2e-15/tissue protein 1, putative [Theobroma cacao] >gi|508706158|gb|EOX98054.1| Specific tissue protein 1, putative [Theobroma cacao]	NA	sp|P17772|OSS2_PEA/1e-31/Organ-specific protein S2 OS=Pisum sativum PE=2 SV=1	NA	NA	NA
CL5854.Contig3_All	CL5854.Contig3_All	641.17	647.26	639.43	420.34	485.74	409.79	630.41	700.06	557.46	81.25	74.59	69.56	114.31	136.16	137.58	899.64	896.24	885.82	gi|94962319|gb|ABF48475.1|/9.3e-20/2 [Panax ginseng]	gi|94962318|gb|DQ487107.1|/0.0/Panax ginseng dehydrin 2 (Dhn2) mRNA, complete cds	sp|O04132|SRC1_SOYBN/7e-22/Protein SRC1 OS=Glycine max GN=SRC1 PE=2 SV=1	brp:103856116/2e-06/aldose 1-epimerase-like; K01785 aldose 1-epimerase [EC:5.1.3.3]	NA	NA
CL7855.Contig2_All	CL7855.Contig2_All	612.75	422.1	402.87	157.56	174.68	181.17	450.13	466.27	364.59	115.88	97.86	79.11	78.75	141.88	125.66	1348.57	1332.41	1208.4	gi|209980062|gb|ACJ04786.1|/1.2e-61/protein [Bupleurum chinense]	NA	sp|P46519|LEA14_SOYBN/2e-69/Desiccation protectant protein Lea14 homolog OS=Glycine max PE=2 SV=1	NA	NA	biological_process:GO:0009269//response to desiccation;cellular_component:GO:0005829//cytosol;GO:0016021//integral component of membrane;
Unigene23740_All	Unigene23740_All	612.51	625.9	587.62	310.39	345.5	336.19	663	713.82	552.24	290.18	259.96	230.1	174.16	268.92	240.07	583.75	555.76	518.39	gi|565459738|ref|XP_006287868.1|/3.9e-167/protein CARUB_v10001095mg, partial [Capsella rubella] >gi|482556574|gb|EOA20766.1| hypothetical protein CARUB_v10001095mg, partial [Capsella rubella]	gi|595863548|ref|XM_007211545.1|/0.0/Prunus persica hypothetical protein (PRUPE_ppa005503mg) mRNA, complete cds	sp|Q3E7T8|UBQ14_ARATH/0.0/Polyubiquitin 14 OS=Arabidopsis thaliana GN=UBQ14 PE=1 SV=2	pop:POPTR_0017s06450g/0.0/UBIQUITIN 11 family protein; K08770 ubiquitin C	YLL039c/0.0/---	cellular_component:GO:0005737//cytoplasm;
Unigene2411_All	Unigene2411_All	609.77	693.41	610.54	406.21	463.57	369.77	537.5	626.33	449.43	316.71	323.73	258.21	129.72	225.8	235.39	312.17	300.63	319.46	gi|356537527|ref|XP_003537278.1|/1.7e-123/polyubiquitin 3 [Glycine max] >gi|727564798|ref|XP_010454744.1| PREDICTED: polyubiquitin 3 [Camelina sativa] >gi|734417768|gb|KHN39094.1| Polyubiquitin [Glycine soja] >gi|947083712|gb|KRH32433.1| hypothetical protein GLYMA_10G051100 [Glycine max]	gi|702352129|ref|XR_726060.1|/0.0/PREDICTED: Eucalyptus grandis polyubiquitin-like (LOC104445745), misc_RNA	sp|P0CH33|UBQ11_ARATH/2e-158/Polyubiquitin 11 OS=Arabidopsis thaliana GN=UBQ11 PE=1 SV=1	gmx:100800638/3e-159/polyubiquitin-like; K08770 ubiquitin C	YLL039c/4e-153/---	cellular_component:GO:0005737//cytoplasm;
CL15051.Contig2_All	CL15051.Contig2_All	599.18	458.93	483.77	481.52	555.86	557.03	452.8	490.81	376.35	537.83	460.85	413.2	250.44	395.71	334.31	786.77	820.08	732.28	gi|590593794|ref|XP_007017672.1|/6.1e-158/family cysteine protease [Theobroma cacao] >gi|508723000|gb|EOY14897.1| Papain family cysteine protease [Theobroma cacao]	gi|743851229|ref|XM_011030638.1|/4.84e-165/PREDICTED: Populus euphratica cysteine proteinase 15A-like (LOC105128811), mRNA	sp|P43296|RD19A_ARATH/0.0/Cysteine proteinase RD19a OS=Arabidopsis thaliana GN=RD19A PE=2 SV=1	tcc:TCM_034140/0.0/Papain family cysteine protease; K01373 cathepsin F [EC:3.4.22.41]	AF1946_2/3e-21/---	biological_process:GO:0006508//proteolysis;molecular_function:GO:0008234//cysteine-type peptidase activity;
CL12944.Contig6_All	CL12944.Contig6_All	594.22	570.46	625.15	466.52	520.5	528.7	1015.8	1126.91	853.96	466.38	480.87	456.7	465.7	596.48	565.74	649.44	675	642	gi|162951424|gb|ABY21704.1|/7.6e-268/precursor [Panax ginseng]	gi|162951423|gb|EU327037.1|/0.0/Panax ginseng catalase-1 precursor (Cat1) mRNA, complete cds	sp|O24339|CATA_SOLAP/0.0/Catalase OS=Soldanella alpina PE=2 SV=1	vvi:100244516/0.0/catalase isozyme 1; K03781 catalase [EC:1.11.1.6]	lin2920/3e-146/---	biological_process:GO:0042542//response to hydrogen peroxide;GO:0055114//oxidation-reduction process;GO:0098869//cellular oxidant detoxification;GO:0042744//hydrogen peroxide catabolic process;cellular_component:GO:0005737//cytoplasm;molecular_function:GO:0046872//metal ion binding;GO:0004096//catalase activity;GO:0020037//heme binding;
Unigene32022_All	Unigene32022_All	591.83	599.5	565.95	39.39	50.5	47.55	123.57	117.41	101.84	133.71	167.47	147.87	92.87	184.29	181.11	27.39	31.45	30.54	gi|976911645|gb|KVH98288.1|/1.1e-28/finger, C2H2 [Cynara cardunculus var. scolymus]	gi|390517034|ref|NM_001267693.1|/1.55e-19/Glycine max zinc finger protein ZAT10-like (STF-3), mRNA >gi|388525010|gb|JQ743889.1| Glycine max C2H2-type zinc finger protein (STF-3) mRNA, complete cds	sp|Q96289|ZAT10_ARATH/6e-57/Zinc finger protein ZAT10 OS=Arabidopsis thaliana GN=ZAT10 PE=2 SV=1	dosa:Os04t0471000-00/2e-11/Os04g0471000; Similar to H0418A01.4 protein.; K05747 Wiskott-Aldrich syndrome protein	NA	NA
CL2180.Contig2_All	CL2180.Contig2_All	591.12	723.08	628.79	188.28	195.09	180.75	920.69	962.71	816.14	1255.91	1267.16	1176.53	574.94	722.2	743.14	523.18	522.53	502.44	gi|146215994|gb|ABQ10199.1|/1.2e-63/protease Cp1 [Actinidia deliciosa]	gi|571476693|ref|XM_003533737.2|/3.26e-94/PREDICTED: Glycine max thiol protease aleurain-like (LOC547734), mRNA	sp|Q8H166|ALEU_ARATH/3e-74/Thiol protease aleurain OS=Arabidopsis thaliana GN=ALEU PE=1 SV=2	cmo:103492370/4e-74/thiol protease aleurain-like; K01366 cathepsin H [EC:3.4.22.16]	NA	biological_process:GO:0006508//proteolysis;molecular_function:GO:0008234//cysteine-type peptidase activity;
Unigene803_All	Unigene803_All	588.24	445.16	436.06	330.37	373.75	339.47	526.13	586.56	442.38	437.92	351.44	292.19	266.02	408.3	358.65	465.44	442.52	423.97	gi|937906497|dbj|BAS81551.1|/2.5e-75/partial [Oryza sativa Japonica Group]	gi|161701446|gb|EU136389.1|/0.0/Panax ginseng 60S ribosomal protein L17-like protein mRNA, partial cds	sp|P49690|RL23_ARATH/4e-96/60S ribosomal protein L23 OS=Arabidopsis thaliana GN=RPL23A PE=2 SV=3	dosa:Os02t0814700-01/9e-98/Os02g0814700; Similar to Ribosomal Pr 117 (Fragment).; K02894 large subunit ribosomal protein L23e	SPCC1322.11/5e-75/---	biological_process:GO:0006412//translation;cellular_component:GO:0005840//ribosome;molecular_function:GO:0003735//structural constituent of ribosome;
CL8414.Contig2_All	CL8414.Contig2_All	575.29	467.96	434.19	1448.61	1457.82	1242.51	343.34	392.63	311.83	225.45	185.27	153.46	169.05	262.41	259.39	2803.46	2782.87	2528	gi|2407331|gb|AAB70560.1|/3.5e-15/like protein [Oenanthe javanica]	gi|2407330|gb|AF017787.1|AF017787/1.96e-50/Oenanthe javanica metallothionein-1 like protein mRNA, complete cds	sp|Q43513|MT2Y_SOLLC/4e-26/Metallothionein-like protein type 2 OS=Solanum lycopersicum PE=3 SV=1	NA	NA	NA
Unigene29539_All	Unigene29539_All	573.92	637.37	604.38	387.3	438.99	420.99	435.82	457.56	395.24	1121.72	1039.44	914.82	466.98	805.89	699.28	698.96	671.45	631.55	gi|590703141|ref|XP_007046793.1|/1.6e-47/H-type 1, H1,TRX1 [Theobroma cacao] >gi|508699054|gb|EOX90950.1| Thioredoxin H-type 1, H1,TRX1 [Theobroma cacao]	gi|1000986027|ref|XM_002510410.2|/1.25e-58/PREDICTED: Ricinus communis thioredoxin H-type-like (LOC8275793), mRNA	sp|Q43636|TRXH_RICCO/3e-59/Thioredoxin H-type OS=Ricinus communis PE=3 SV=1	tcc:TCM_000279/1e-60/Thioredoxin H-type 1, H1,TRX1; K03671 thioredoxin 1	CT539/9e-20/---	biological_process:GO:0043085//positive regulation of catalytic activity;GO:0045454//cell redox homeostasis;GO:0055114//oxidation-reduction process;GO:0006662//glycerol ether metabolic process;cellular_component:GO:0005623//cell;GO:0048046//apoplast;molecular_function:GO:0008047//enzyme activator activity;GO:0016671//oxidoreductase activity, acting on a sulfur group of donors, disulfide as accept…
CL13797.Contig8_All	CL13797.Contig8_All	567.1	493.84	459.89	202.41	221	198.24	450.42	463.97	439.1	183.51	174.42	169.25	110.41	115.32	134.18	1126.38	1132.22	1089.63	gi|551486056|gb|AGY31282.1|/3.5e-87/peroxidase 2 [Panax ginseng]	gi|551486055|gb|KF691747.1|/0.0/Panax ginseng glutathione peroxidase 2 mRNA, complete cds	sp|O48646|GPX6_ARATH/4e-104/Probable phospholipid hydroperoxide glutathione peroxidase 6, mitochondrial OS=Arabidopsis thaliana GN=GPX6 PE=2 SV=2	fve:101294363/9e-106/probable phospholipid hydroperoxide glutathione peroxidase; K00432 glutathione peroxidase [EC:1.11.1.9]	BH2830/2e-52/---	biological_process:GO:0006979//response to oxidative stress;GO:0055114//oxidation-reduction process;GO:0098869//cellular oxidant detoxification;molecular_function:GO:0004602//glutathione peroxidase activity;
Unigene67_All	Unigene67_All	566.54	590.89	640.32	130.89	146.23	146.76	193.36	202.98	155.51	373.15	370.32	301.18	134.69	234.5	203.9	397.66	388.29	357.15	gi|729448848|ref|XP_010522871.1|/4.1e-16/uncharacterized protein LOC104801338 [Tarenaya hassleriana]	NA	NA	NA	NA	NA
CL8015.Contig5_All	CL8015.Contig5_All	566.43	598.2	632.92	106.92	118.51	124.09	197.52	186.15	187.56	763.65	960.77	889.77	814.15	907.24	869.26	108.59	112.56	112.64	gi|697168207|ref|XP_009592981.1|/6.6e-139/omega-6 fatty acid desaturase, endoplasmic reticulum isozyme 2-like [Nicotiana tomentosiformis] >gi|697168209|ref|XP_009592982.1| PREDICTED: omega-6 fatty acid desaturase, endoplasmic reticulum isozyme 2-like [Nicotiana tomentosiformis]	NA	sp|Q8GZC3|FAD2_VERFO/1e-175/Delta(12)-fatty-acid desaturase FAD2 OS=Vernicia fordii GN=FAD2 PE=1 SV=1	sly:101250481/0.0/omega-6 fatty acid desaturase, endoplasmic reticulum isozyme 2-like; K10256 omega-6 fatty acid desaturase (delta-12 desaturase) [EC:1.14.19.-]	all1597/2e-76/---	biological_process:GO:0044710//single-organism metabolic process;cellular_component:GO:0016020//membrane;
Unigene739_All	Unigene739_All	566.38	477.98	471.68	22.35	25.56	24.66	60.62	55.82	48.97	157.85	111.23	103.35	77.48	124.65	118.05	22.09	18.83	23.28	gi|223550844|gb|EEF52330.1|/3.0e-08/hypothetical protein [Ricinus communis]	NA	NA	NA	NA	NA
CL14721.Contig3_All	CL14721.Contig3_All	559.1	488.73	486.89	340.03	439.57	392.15	644.9	732.36	513.19	911.33	749.65	604.54	343.55	649.4	516.72	490.62	496.64	464.89	gi|661899379|emb|CDO97373.1|/9.8e-42/protein product [Coffea canephora]	gi|723736763|ref|XM_004248743.2|/4.27e-68/PREDICTED: Solanum lycopersicum uncharacterized protein C6C3.02c (LOC101267069), mRNA	NA	NA	NA	NA
CL1293.Contig2_All	CL1293.Contig2_All	557.8	527.79	502.17	145.65	177.84	169.22	355.68	352.5	310.57	180.96	183.97	156.64	180.04	267.76	245.98	174.76	170.48	163.14	gi|590644206|ref|XP_007031019.1|/7.5e-34/protein isoform 1 [Theobroma cacao] >gi|508719624|gb|EOY11521.1| Drm3-like protein isoform 1 [Theobroma cacao]	gi|697128360|ref|XM_009619937.1|/9.82e-15/PREDICTED: Nicotiana tomentosiformis uncharacterized LOC104110436 (LOC104110436), transcript variant X2, mRNA	sp|Q8LD26|DRMH3_ARATH/1e-36/Dormancy-associated protein homolog 3 OS=Arabidopsis thaliana GN=At1g56220 PE=1 SV=1	NA	NA	NA
Unigene43552_All	Unigene43552_All	548.69	547.54	525.98	111.37	131.25	117	211.44	220.91	221.18	182.23	147.19	153.11	134.73	157.02	140	104.05	111.39	101.93	gi|130834|sp|P27538.1|PR2_PETCR/3.5e-39/Full=Pathogenesis-related protein 2 >gi|20461|emb|CAA41541.1| pathogenesis-related protein 2 [Petroselinum crispum] >gi|20463|emb|CAA39268.1| pathogenesis-related protein 2 [Petroselinum crispum]	NA	sp|P27538|PR2_PETCR/3e-50/Pathogenesis-related protein 2 OS=Petroselinum crispum GN=PR2 PE=2 SV=1	bvg:104906773/9e-12/uncharacterized LOC104906773; K02553 regulator of ribonuclease activity A	NA	biological_process:GO:0050829//defense response to Gram-negative bacterium;GO:0050832//defense response to fungus;
Unigene26195_All	Unigene26195_All	547.4	506.96	503.79	249.48	279.18	269.54	495.79	561.99	412.07	243.7	222	186.58	139.58	227.74	217.23	438.16	421.85	411.7	gi|593782905|ref|XP_007154493.1|/8.7e-210/protein PHAVU_003G123500g [Phaseolus vulgaris] >gi|561027847|gb|ESW26487.1| hypothetical protein PHAVU_003G123500g [Phaseolus vulgaris]	gi|595863548|ref|XM_007211545.1|/0.0/Prunus persica hypothetical protein (PRUPE_ppa005503mg) mRNA, complete cds	sp|P69322|UBIQP_PEA/0.0/Polyubiquitin OS=Pisum sativum GN=PU1 PE=2 SV=2	bdi:104585556/0.0/polyubiquitin; K08770 ubiquitin C	YLL039c/0.0/---	cellular_component:GO:0016021//integral component of membrane;GO:0005773//vacuole;
CL4949.Contig6_All	CL4949.Contig6_All	541.3	445.85	444	247.66	268.75	238.57	312.17	362.83	240.65	408.25	298.18	278.35	232.94	356.66	308.43	424.77	468.55	390.92	gi|703110452|ref|XP_010099593.1|/4.4e-28/mononucleotide adenylyltransferase 1 [Morus notabilis] >gi|587891357|gb|EXB79987.1| Nicotinamide mononucleotide adenylyltransferase 1 [Morus notabilis]	gi|697180998|ref|XM_009601188.1|/2.45e-50/PREDICTED: Nicotiana tomentosiformis 40S ribosomal protein S28 (LOC104095137), mRNA	sp|P46302|RS28_MAIZE/2e-32/40S ribosomal protein S28 OS=Zea mays GN=RPS28 PE=3 SV=1	mtr:MTR_6g013210/5e-37/30S ribosomal protein S28e; K02979 small subunit ribosomal protein S28e	SPCC285.15c/6e-24/---	biological_process:GO:0006412//translation;GO:0009435//NAD biosynthetic process;cellular_component:GO:0005840//ribosome;molecular_function:GO:0000309//nicotinamide-nucleotide adenylyltransferase activity;GO:0004515//nicotinate-nucleotide adenylyltransferase activity;GO:0003735//structural constituent of ribosome;GO:0005524//ATP binding;
Unigene36907_All	Unigene36907_All	531.68	516.52	486.84	64.03	75.47	73.14	8.85	12.35	8.8	402	358.19	319.61	240.11	399.35	357.43	101.54	93.21	89.46	gi|694440644|ref|XP_009347128.1|/3.2e-39/dirigent protein 22-like [Pyrus x bretschneideri]	NA	sp|Q9FIG7|DIR2_ARATH/2e-28/Dirigent protein 2 OS=Arabidopsis thaliana GN=DIR2 PE=2 SV=1	smo:SELMODRAFT_443317/7e-13/hypothetical protein; K19027 zinc finger FYVE domain-containing protein 26	NA	NA
CL351.Contig9_All	CL351.Contig9_All	527.28	465.5	508.67	284.79	353.79	304.98	556.91	506.89	447.75	322.41	336.19	292.29	227.18	413.51	379.62	488.45	468.99	460.09	gi|702307048|ref|XP_010050042.1|/2.0e-67/eukaryotic translation initiation factor 1A [Eucalyptus grandis] >gi|629118202|gb|KCW82877.1| hypothetical protein EUGRSUZ_C04245 [Eucalyptus grandis]	gi|388503527|gb|BT140035.1|/4.53e-123/Lotus japonicus clone JCVI-FLLj-15I17 unknown mRNA	sp|P56331|IF1A_ONOVI/5e-84/Eukaryotic translation initiation factor 1A OS=Onobrychis viciifolia PE=2 SV=2	vvi:100252402/1e-88/eukaryotic translation initiation factor 1A; K03236 translation initiation factor 1A	SPBC25H2.07/1e-55/---	biological_process:GO:0006413//translational initiation;molecular_function:GO:0003743//translation initiation factor activity;
CL999.Contig3_All	CL999.Contig3_All	523.58	378.4	370.4	0.34	0	0	0	0	0	2.82	2.23	1.96	0	1.89	0	0	0	1.24	gi|976901773|gb|KVH89758.1|/1.2e-21/endoglucanase [Cynara cardunculus var. scolymus]	gi|743864628|ref|XM_011033667.1|/1.40e-18/PREDICTED: Populus euphratica expansin-like B1 (LOC105130937), mRNA	sp|O23547|EXLB1_ARATH/3e-15/Expansin-like B1 OS=Arabidopsis thaliana GN=EXLB1 PE=2 SV=2	NA	NA	biological_process:GO:0019953//sexual reproduction;cellular_component:GO:0005576//extracellular region;
CL1293.Contig1_All	CL1293.Contig1_All	513.67	462.12	453.37	133.88	170.88	158.72	331.89	332.28	295.29	171.75	165.19	144.77	174.59	261.99	225.7	162.11	160.36	142.95	gi|590644206|ref|XP_007031019.1|/3.6e-34/protein isoform 1 [Theobroma cacao] >gi|508719624|gb|EOY11521.1| Drm3-like protein isoform 1 [Theobroma cacao]	gi|764626671|ref|XM_004308414.2|/3.77e-19/PREDICTED: Fragaria vesca subsp. vesca methionine aminopeptidase 1A-like (LOC101302407), transcript variant X2, mRNA	sp|Q8LD26|DRMH3_ARATH/2e-37/Dormancy-associated protein homolog 3 OS=Arabidopsis thaliana GN=At1g56220 PE=1 SV=1	atr:18426890/1e-08/methionine aminopeptidase 1A; K01265 methionyl aminopeptidase [EC:3.4.11.18]	YLR244c/3e-07/---	NA
CL139.Contig9_All	CL139.Contig9_All	513.46	476.9	689.1	138.69	166.33	205.89	139.94	109.47	116.79	3330.44	3664.61	3556.78	2423.08	3692.51	2684.87	126.75	138.54	130.96	gi|31322133|gb|AAO38031.1|/1.0e-179/acid acetylenase [Hedera helix]	gi|31322132|gb|AY166772.1|/0.0/Hedera helix delta12-fatty acid acetylenase mRNA, complete cds	sp|Q9AT72|FAD2_CALOF/4e-163/Delta(12) fatty acid desaturase FAD2 OS=Calendula officinalis GN=FAD2 PE=2 SV=1	jcu:105646514/3e-164/omega-6 fatty acid desaturase, endoplasmic reticulum isozyme 2; K10256 omega-6 fatty acid desaturase (delta-12 desaturase) [EC:1.14.19.-]	all1597/5e-58/---	biological_process:GO:0006629//lipid metabolic process;GO:0055114//oxidation-reduction process;cellular_component:GO:0016021//integral component of membrane;molecular_function:GO:0016717//oxidoreductase activity, acting on paired donors, with oxidation of a pair of donors resulting in the reduction of molecular oxygen to two molecules of water;
CL4020.Contig3_All	CL4020.Contig3_All	512.93	367.54	372.75	242.21	268.88	281.09	253.52	285.75	218.78	489.49	413.89	349.37	251.64	397.94	363	586.99	569.62	524.53	gi|296125055|gb|ADG95957.1|/8.2e-86/[Panax ginseng]	gi|296125054|gb|HM146782.1|/0.0/Panax ginseng cultivar Chunppong peroxiredoxin mRNA, complete cds	sp|Q9XEX2|PRX2B_ARATH/1e-89/Peroxiredoxin-2B OS=Arabidopsis thaliana GN=PRXIIB PE=1 SV=1	ath:AT1G60740/1e-85/peroxiredoxin-2D; K03386 peroxiredoxin (alkyl hydroperoxide reductase subunit C) [EC:1.11.1.15]	CC3394/3e-44/---	biological_process:GO:0055114//oxidation-reduction process;GO:0098869//cellular oxidant detoxification;molecular_function:GO:0051920//peroxiredoxin activity;GO:0004601//peroxidase activity;
Unigene41626_All	Unigene41626_All	509.6	432.23	469.06	112.58	142.96	134.97	74.75	82.17	57.48	662.26	594.47	487.27	379.1	658.53	548.83	152.94	156.64	130.12	gi|155369216|dbj|BAF75652.1|/1.5e-55/factor DcERF2 [Daucus carota]	gi|764514712|ref|XM_011466258.1|/2.21e-15/PREDICTED: Fragaria vesca subsp. vesca ethylene-responsive transcription factor ERF110-like (LOC101308708), transcript variant X2, mRNA	sp|P42736|RAP23_ARATH/1e-54/Ethylene-responsive transcription factor RAP2-3 OS=Arabidopsis thaliana GN=RAP2-3 PE=1 SV=2	cit:102627706/1e-62/ethylene-responsive transcription factor RAP2-3-like; K09286 EREBP-like factor	NA	NA
CL4020.Contig4_All	CL4020.Contig4_All	502.04	339.92	370.18	240.78	264.75	253.16	236.04	255.21	186.99	454.6	390.74	330.05	237.82	389.24	346.31	529.86	532.52	496.61	gi|296125055|gb|ADG95957.1|/2.5e-85/[Panax ginseng]	gi|296125054|gb|HM146782.1|/0.0/Panax ginseng cultivar Chunppong peroxiredoxin mRNA, complete cds	sp|Q9XEX2|PRX2B_ARATH/3e-89/Peroxiredoxin-2B OS=Arabidopsis thaliana GN=PRXIIB PE=1 SV=1	ath:AT1G60740/3e-85/peroxiredoxin-2D; K03386 peroxiredoxin (alkyl hydroperoxide reductase subunit C) [EC:1.11.1.15]	CC3394/5e-44/---	biological_process:GO:0098869//cellular oxidant detoxification;GO:0055114//oxidation-reduction process;molecular_function:GO:0051920//peroxiredoxin activity;GO:0004601//peroxidase activity;
CL8215.Contig1_All	CL8215.Contig1_All	497.14	461.94	431.3	238.33	279.59	246.45	317.19	392.69	278.86	222.12	182.69	149.76	115.12	178.48	174.54	651.37	652.71	630.97	gi|94962319|gb|ABF48475.1|/6.0e-20/2 [Panax ginseng]	gi|94962320|gb|DQ487108.1|/0.0/Panax ginseng dehydrin 3 (Dhn3) mRNA, complete cds	sp|Q8S8M0|CYT1A_ARATH/7e-46/Cysteine-rich and transmembrane domain-containing protein A OS=Arabidopsis thaliana GN=At2g41420 PE=3 SV=1	mis:MICPUN_60493/9e-11/DEAD/DEAH box helicase; K12614 ATP-dependent RNA helicase DDX6/DHH1 [EC:3.6.4.13]	NA	NA
CL12386.Contig2_All	CL12386.Contig2_All	489.81	341.14	341.25	1178.46	1279.86	1188.46	740.39	887.99	635.97	366.27	299.2	250.62	219.08	344.36	319.7	540.76	530.96	486.86	gi|388508210|gb|AFK42171.1|/1.6e-25/[Lotus japonicus]	gi|923908399|ref|XM_013868632.1|/3.52e-15/PREDICTED: Brassica napus metallothionein-like protein type 2 (LOC106427915), mRNA	sp|P30564|MT2_RICCO/6e-45/Metallothionein-like protein type 2 OS=Ricinus communis GN=MTI PE=3 SV=1	NA	NA	molecular_function:GO:0046872//metal ion binding;
Unigene623_All	Unigene623_All	488.24	488.55	513.93	157.76	171.12	164.29	10.49	9.83	9.02	186.78	186.56	162.89	221.19	285.89	274.74	84.79	85.44	79.52	gi|130834|sp|P27538.1|PR2_PETCR/5.1e-66/Full=Pathogenesis-related protein 2 >gi|20461|emb|CAA41541.1| pathogenesis-related protein 2 [Petroselinum crispum] >gi|20463|emb|CAA39268.1| pathogenesis-related protein 2 [Petroselinum crispum]	gi|321495951|gb|HQ171905.1|/2.92e-80/Panax ginseng PR10-1 mRNA, partial cds	sp|P27538|PR2_PETCR/1e-85/Pathogenesis-related protein 2 OS=Petroselinum crispum GN=PR2 PE=2 SV=1	bvg:104906773/2e-15/uncharacterized LOC104906773; K02553 regulator of ribonuclease activity A	NA	biological_process:GO:0090305//nucleic acid phosphodiester bond hydrolysis;GO:0050832//defense response to fungus;GO:0050829//defense response to Gram-negative bacterium;cellular_component:GO:0005737//cytoplasm;molecular_function:GO:0004519//endonuclease activity;
CL10239.Contig2_All	CL10239.Contig2_All	486.17	413.97	442.89	135.61	161	153.2	306.12	309.48	258.5	181.63	168.74	148.61	103.05	212.32	176.76	256.62	273.09	241.08	gi|147789492|emb|CAN76136.1|/1.3e-61/protein VITISV_034276 [Vitis vinifera]	NA	sp|O80683|CAB25_ARATH/6e-36/Calmodulin-binding protein 25 OS=Arabidopsis thaliana GN=CAMBP25 PE=1 SV=1	NA	NA	NA
Unigene36800_All	Unigene36800_All	483.21	486.46	506.74	205.26	220.87	232.07	173.35	179.31	152.93	499.32	515.82	467.83	335.34	448.83	415.39	268.33	267.63	251.65	gi|697161435|ref|XP_009589496.1|/1.6e-82/membrane steroid-binding protein 2-like [Nicotiana tomentosiformis]	gi|566198325|ref|XM_002318791.2|/3.63e-91/Populus trichocarpa cytochrome b5 domain-containing family protein (POPTR_0012s13510g) mRNA, complete cds	sp|Q9M2Z4|MSBP2_ARATH/4e-86/Membrane steroid-binding protein 2 OS=Arabidopsis thaliana GN=MSBP2 PE=1 SV=1	egr:104424407/5e-108/membrane steroid-binding protein 2; K17278 membrane-associated progesterone receptor component	NA	cellular_component:GO:0005783//endoplasmic reticulum;GO:0009535//chloroplast thylakoid membrane;GO:0005634//nucleus;GO:0016021//integral component of membrane;
CL7284.Contig2_All	CL7284.Contig2_All	479.45	308.79	311.72	125.29	145.08	140.23	380.78	419.32	323.11	76.66	69.13	60.22	59.28	99.25	88.92	972.96	955.27	883.55	gi|209980062|gb|ACJ04786.1|/6.6e-62/protein [Bupleurum chinense]	gi|937202736|gb|KR336532.1|/8.17e-14/Tribulus lanuginosus maturase K (matK) gene, partial cds; chloroplast	sp|P46519|LEA14_SOYBN/2e-67/Desiccation protectant protein Lea14 homolog OS=Glycine max PE=2 SV=1	NA	NA	biological_process:GO:0009269//response to desiccation;cellular_component:GO:0005829//cytosol;GO:0016021//integral component of membrane;
Unigene29783_All	Unigene29783_All	478.76	515.03	478.61	160.04	180.97	174.58	179.97	184.96	141.07	137.27	138.14	114.09	92.62	160.51	152.17	343.6	338.33	333.72	gi|697161002|ref|XP_009589279.1|/6.1e-30/cysteine proteinase inhibitor B-like [Nicotiana tomentosiformis] >gi|662706313|gb|AIE76376.1| cysteine protease inhibitor [Nicotiana tabacum]	NA	sp|Q10993|CYTB_HELAN/4e-34/Cysteine proteinase inhibitor B OS=Helianthus annuus PE=1 SV=1	pmum:103322639/2e-32/cysteine proteinase inhibitor B; K13899 cystatin-C	NA	biological_process:GO:0010466//negative regulation of peptidase activity;molecular_function:GO:0030414//peptidase inhibitor activity;
Unigene80345_All	Unigene80345_All	478.08	361.51	365.73	26.97	19.34	19.5	51.29	53.63	45.93	136.01	101.55	104.65	63.17	108.97	105.97	14.36	18.88	19.11	gi|223550844|gb|EEF52330.1|/2.1e-07/hypothetical protein [Ricinus communis]	gi|566201972|ref|XM_006374805.1|/5.86e-11/Populus trichocarpa hypothetical protein (POPTR_0014s02210g) mRNA, complete cds	NA	NA	NA	NA
Unigene32077_All	Unigene32077_All	477.86	342.76	358.7	7.48	10.03	10.68	64.54	62.64	57.18	51.16	55.94	53.22	41.55	64.37	55.17	15.04	13.72	11.44	gi|817047080|gb|AKF15863.1|/4.0e-76/element-binding protein 1D [Coffea canephora]	NA	sp|Q9FJ93|DRE1D_ARATH/2e-74/Dehydration-responsive element-binding protein 1D OS=Arabidopsis thaliana GN=DREB1D PE=2 SV=1	sot:102577707/2e-92/CBF3; AP2 domain CBF protein; K09286 EREBP-like factor	NA	biological_process:GO:0006351//transcription, DNA-templated;
CL12541.Contig1_All	CL12541.Contig1_All	476.93	376.97	404.07	270.33	295.67	293.65	477.33	534.1	357.17	519.54	413.62	354.23	224.73	410.34	343.17	405.66	420.69	385.68	gi|593789690|ref|XP_007157884.1|/1.9e-66/protein PHAVU_002G106100g [Phaseolus vulgaris] >gi|951055126|ref|XP_014521391.1| PREDICTED: SKP1-like protein 1B [Vigna radiata var. radiata] >gi|543176474|gb|AGV54260.1| SKP1-like protein [Phaseolus vulgaris] >gi|561031299|gb|ESW29878.1| hypothetical protein PHAVU_002G106100g [Phaseolus vulgaris] >gi|920681291|gb|KOM28096.1| hypothetical protein LR48_Viga…	gi|702482459|ref|XM_010035220.1|/6.73e-91/PREDICTED: Eucalyptus grandis SKP1-like protein 1B (LOC104422794), mRNA	sp|Q39255|SKP1A_ARATH/3e-81/SKP1-like protein 1A OS=Arabidopsis thaliana GN=SKP1A PE=1 SV=1	cam:101511190/2e-87/SKP1-like protein 1A; K03094 S-phase kinase-associated protein 1	SPBC409.05/1e-49/---	biological_process:GO:0006511//ubiquitin-dependent protein catabolic process;
CL6113.Contig3_All	CL6113.Contig3_All	475.08	514.36	502.88	170.45	189.19	178.9	142.62	172.55	121.99	312.54	272.12	241.11	172.18	235.38	246.62	229.88	227.11	222.25	gi|12230561|sp|O22668.1|SODC_PANGI/9.7e-68/Full=Superoxide dismutase [Cu-Zn] >gi|2645997|gb|AAB87572.1| Cu/Zn superoxide dismutase [Panax ginseng]	gi|2645996|gb|AF034630.1|AF034630/0.0/Panax ginseng Cu/Zn superoxide dismutase (SOD) mRNA, complete cds	sp|O22668|SODC_PANGI/5e-89/Superoxide dismutase [Cu-Zn] OS=Panax ginseng GN=SODCC PE=2 SV=1	sot:102577750/8e-79/Cu/Zn-superoxide dismutase (EC:1.15.1.1); K04565 superoxide dismutase, Cu-Zn family [EC:1.15.1.1]	YJR104c/5e-44/---	biological_process:GO:0055114//oxidation-reduction process;GO:0019430//removal of superoxide radicals;cellular_component:GO:0005737//cytoplasm;molecular_function:GO:0046872//metal ion binding;GO:0004784//superoxide dismutase activity;
CL14282.Contig5_All	CL14282.Contig5_All	474.77	414.12	405.87	138.69	161.96	158.35	124.31	135	112.18	936.35	881.31	798.37	465.98	749.53	663.99	171.72	180.34	173.86	gi|118481558|gb|ABK92721.1|/8.9e-128/[Populus trichocarpa]	gi|118481557|gb|EF144480.1|/4.04e-130/Populus trichocarpa clone PX0019_L12 unknown mRNA	sp|K4BW79|ENOX_SOLLC/2e-153/2-methylene-furan-3-one reductase OS=Solanum lycopersicum GN=EO PE=1 SV=1	cmo:103489010/1e-158/2-methylene-furan-3-one reductase; K18980 2-methylene-furan-3-one reductase [EC:1.3.1.105]	mll2116/3e-61/---	biological_process:GO:0055114//oxidation-reduction process;molecular_function:GO:0008270//zinc ion binding;GO:0016491//oxidoreductase activity;
CL6084.Contig2_All	CL6084.Contig2_All	473.85	389.13	380.53	26.71	25.35	27.7	25.76	23.22	20.2	47.82	56.43	53.91	31.22	45.03	44.25	75.52	66.34	61.94	gi|590686390|ref|XP_007042366.1|/3.0e-61/and sushi domain-containing protein 3 [Theobroma cacao] >gi|508706301|gb|EOX98197.1| CUB and sushi domain-containing protein 3 [Theobroma cacao]	NA	NA	NA	NA	molecular_function:GO:0009055//electron carrier activity;
CL8891.Contig2_All	CL8891.Contig2_All	473.57	429.46	401.34	153.37	168.8	153.56	201.49	236.33	178.05	135.87	104.81	94.02	90.4	98.85	94.33	894.43	888.85	834.89	gi|225469438|ref|XP_002268073.1|/2.8e-46/pollen-specific protein C13 [Vitis vinifera] >gi|296086870|emb|CBI33037.3| unnamed protein product [Vitis vinifera]	gi|658043685|ref|XM_008359263.1|/2.07e-18/PREDICTED: Malus x domestica uncharacterized LOC103421237 (LOC103421237), mRNA	sp|P33050|PSC13_MAIZE/1e-25/Pollen-specific protein C13 OS=Zea mays GN=MGS1 PE=2 SV=1	aly:ARALYDRAFT_336019/5e-16/hypothetical protein; K03036 26S proteasome regulatory subunit N6	NA	NA
CL1851.Contig5_All	CL1851.Contig5_All	472.36	241.89	281.52	799.22	962.01	957.57	599.24	697	453.87	549.98	396.4	323.84	171.18	362.6	307.76	1366.99	1455.78	1240.53	gi|78173121|gb|ABB29477.1|/3.2e-132/intrinsic protein [Panax ginseng]	gi|78173120|gb|DQ237285.1|/0.0/Panax ginseng tonoplast intrinsic protein (TIP1) mRNA, complete cds	sp|P50156|TIP11_ORYSJ/2e-139/Probable aquaporin TIP1-1 OS=Oryza sativa subsp. japonica GN=TIP1-1 PE=2 SV=1	egr:104425948/2e-143/aquaporin TIP1-1; K09873 aquaporin TIP	MTH103/4e-27/---	biological_process:GO:0006810//transport;cellular_component:GO:0016021//integral component of membrane;molecular_function:GO:0005215//transporter activity;
Unigene28441_All	Unigene28441_All	472.02	359.7	338.71	705.91	709.32	586.94	945.76	1183.07	810.12	84.79	61.89	75.05	53.65	84.02	83.9	3193.72	3030.84	2717.24	NA	gi|1000955062|ref|XR_001535578.1|/1.95e-11/PREDICTED: Ricinus communis uncharacterized LOC8269487 (LOC8269487), ncRNA	NA	NA	NA	NA
CL695.Contig9_All	CL695.Contig9_All	470.78	721.72	711.04	329.15	383.68	405.76	292.92	299.67	253.9	1278.07	1289.37	1165.73	738.91	1322.9	1118.31	682.77	709.07	653.96	gi|667671866|gb|AIG62150.1|/1.8e-272/hydrolase [Populus tomentosa] >gi|667671872|gb|AIG62153.1| S-adenosyl-L-homocysteine hydrolase [Populus tomentosa]	gi|747107507|ref|XM_011103754.1|/0.0/PREDICTED: Sesamum indicum adenosylhomocysteinase (LOC105180104), mRNA	sp|P35007|SAHH_CATRO/0.0/Adenosylhomocysteinase OS=Catharanthus roseus GN=SAHH PE=2 SV=1	pop:POPTR_0001s32780g/0.0/POPTRDRAFT_707148; adenosylhomocysteinase family protein; K01251 adenosylhomocysteinase [EC:3.3.1.1]	CC0257/0.0/---	biological_process:GO:0006730//one-carbon metabolic process;molecular_function:GO:0004013//adenosylhomocysteinase activity;
CL3509.Contig3_All	CL3509.Contig3_All	469.83	1069.01	1082.07	122.97	136.97	125.52	95.51	108.03	91.02	3364.97	2968.7	2744.56	832.55	1004.69	1034.09	144.87	155.69	156.93	gi|130834|sp|P27538.1|PR2_PETCR/9.4e-32/Full=Pathogenesis-related protein 2 >gi|20461|emb|CAA41541.1| pathogenesis-related protein 2 [Petroselinum crispum] >gi|20463|emb|CAA39268.1| pathogenesis-related protein 2 [Petroselinum crispum]	NA	sp|P27538|PR2_PETCR/5e-38/Pathogenesis-related protein 2 OS=Petroselinum crispum GN=PR2 PE=2 SV=1	bvg:104906773/5e-10/uncharacterized LOC104906773; K02553 regulator of ribonuclease activity A	NA	NA
CL139.Contig22_All	CL139.Contig22_All	464.87	603	599.67	91.9	109.53	105.49	80.64	78.07	71.48	800.59	1151.81	1006.53	1027.4	1038.92	1122.97	46.94	44.48	45.17	gi|31322133|gb|AAO38031.1|/2.1e-220/acid acetylenase [Hedera helix]	gi|31322132|gb|AY166772.1|/0.0/Hedera helix delta12-fatty acid acetylenase mRNA, complete cds	sp|Q8GZC3|FAD2_VERFO/0.0/Delta(12)-fatty-acid desaturase FAD2 OS=Vernicia fordii GN=FAD2 PE=1 SV=1	jcu:105646514/0.0/omega-6 fatty acid desaturase, endoplasmic reticulum isozyme 2; K10256 omega-6 fatty acid desaturase (delta-12 desaturase) [EC:1.14.19.-]	all1597/2e-76/---	biological_process:GO:0006629//lipid metabolic process;GO:0055114//oxidation-reduction process;cellular_component:GO:0016021//integral component of membrane;molecular_function:GO:0016717//oxidoreductase activity, acting on paired donors, with oxidation of a pair of donors resulting in the reduction of molecular oxygen to two molecules of water;
Unigene23411_All	Unigene23411_All	462.59	434.04	422.53	373.27	410.2	378.12	461.02	506.78	378.3	370.48	359.38	329.07	160.73	226.58	245.78	367.84	362.22	364.98	gi|992156708|gb|KXG20688.1|/6.2e-168/protein SORBI_010G239500 [Sorghum bicolor]	gi|702352129|ref|XR_726060.1|/0.0/PREDICTED: Eucalyptus grandis polyubiquitin-like (LOC104445745), misc_RNA	sp|Q1EC66|UBQ3_ARATH/0.0/Polyubiquitin 3 OS=Arabidopsis thaliana GN=UBQ3 PE=1 SV=1	gmx:100815545/0.0/polyubiquitin-like; K08770 ubiquitin C	YLL039c/0.0/---	cellular_component:GO:0016021//integral component of membrane;GO:0005737//cytoplasm;
Unigene41408_All	Unigene41408_All	455.44	334.33	353.58	138.8	156.84	151.83	361.46	415.71	297.05	198.74	142.53	129.14	93.22	221.77	178.7	305.88	315.6	276.4	gi|297740417|emb|CBI30599.3|/3.0e-44/protein product [Vitis vinifera]	gi|694309911|ref|XM_009344798.1|/3.04e-32/PREDICTED: Pyrus x bretschneideri ethylene-responsive transcription factor 4-like (LOC103935001), mRNA	sp|Q9LW49|ERF4_NICSY/2e-42/Ethylene-responsive transcription factor 4 OS=Nicotiana sylvestris GN=ERF4 PE=2 SV=1	pmum:103326064/1e-47/ethylene-responsive transcription factor 4; K09286 EREBP-like factor	NA	NA
Unigene34479_All	Unigene34479_All	453.85	259.42	280.89	65.24	65.49	52.62	201.43	244.81	180.03	122.45	80.35	75.4	94.57	122.06	125.3	96.27	99.1	95.12	NA	NA	NA	NA	NA	NA
Unigene36711_All	Unigene36711_All	452.24	445.07	458.76	251.85	318.68	297.55	551.86	509.41	461.29	192.83	222.82	187.51	142.06	245.84	209.82	320.12	322.79	303.51	gi|225469774|ref|XP_002274117.1|/9.6e-152/mitochondrial uncoupling protein 5 [Vitis vinifera] >gi|147816254|emb|CAN77545.1| hypothetical protein VITISV_025212 [Vitis vinifera]	gi|697184303|ref|XM_009602886.1|/0.0/PREDICTED: Nicotiana tomentosiformis mitochondrial uncoupling protein 5-like (LOC104096505), mRNA	sp|Q9SJY5|PUMP5_ARATH/3e-169/Mitochondrial uncoupling protein 5 OS=Arabidopsis thaliana GN=PUMP5 PE=2 SV=1	vvi:100266307/0.0/probable mitochondrial 2-oxoglutarate/malate carrier protein-like; K15104 solute carrier family 25 (mitochondrial oxoglutarate transporter), member 11	NA	biological_process:GO:0006839//mitochondrial transport;GO:0055085//transmembrane transport;GO:0006412//translation;cellular_component:GO:0031966//mitochondrial membrane;GO:0016021//integral component of membrane;molecular_function:GO:0003735//structural constituent of ribosome;
CL3691.Contig4_All	CL3691.Contig4_All	445.6	394.93	350.28	289.02	325.6	273.23	675.5	787.8	661.18	279.28	194.52	191.92	225.35	289.07	277.77	546.86	562.12	566.05	gi|7388263|sp|O82569.1|SUI1_PIMBR/9.2e-50/Full=Protein translation factor SUI1 homolog >gi|3659907|gb|AAC61599.1| protein translation factor SUI1 homolog [Spuriopimpinella brachycarpa]	gi|210141916|dbj|AK245835.1|/1.11e-68/Glycine max cDNA, clone: GMFL01-42-M10	sp|O82569|SUI1_PIMBR/2e-66/Protein translation factor SUI1 homolog OS=Pimpinella brachycarpa PE=3 SV=1	gmx:100787664/6e-63/protein translation factor SUI1 homolog 2-like; K03113 translation initiation factor 1	YNL244c/3e-31/---	biological_process:GO:0006417//regulation of translation;GO:0006413//translational initiation;molecular_function:GO:0003743//translation initiation factor activity;
Unigene662_All	Unigene662_All	443.51	417.81	447.13	15.24	19.34	17.27	34.61	31.24	30.25	63.84	89.1	75.95	60.12	94.73	89.54	18.41	21.03	22.55	gi|375304251|gb|AFA50332.1|/8.2e-80/element-binding protein 2 [Manihot esculenta]	gi|171191062|gb|EU365384.1|/2.43e-52/Solanum tuberosum cultivar Umatilla CRT binding factor 3, CRT binding factor 1, CRT binding factor 2A, and CRT binding factor 2B genes, complete cds	sp|Q9FJ93|DRE1D_ARATH/1e-78/Dehydration-responsive element-binding protein 1D OS=Arabidopsis thaliana GN=DREB1D PE=2 SV=1	cmo:103484041/3e-96/dehydration-responsive element-binding protein 1A; K09286 EREBP-like factor	NA	biological_process:GO:0006355//regulation of transcription, DNA-templated;cellular_component:GO:0005634//nucleus;molecular_function:GO:0003700//transcription factor activity, sequence-specific DNA binding;GO:0003677//DNA binding;
CL4261.Contig4_All	CL4261.Contig4_All	441.58	342.12	358.42	33.8	40.12	35.45	2.99	2.85	3.14	81.22	100.63	98.92	118.71	138.99	144.56	176.65	174.17	182.53	gi|225446491|ref|XP_002278211.1|/1.3e-142/trans-resveratrol di-O-methyltransferase [Vitis vinifera]	gi|955326104|ref|XM_003527359.3|/7.82e-44/PREDICTED: Glycine max trans-resveratrol di-O-methyltransferase (LOC100794122), mRNA	sp|B6VJS4|ROMT_VITVI/7e-165/Trans-resveratrol di-O-methyltransferase OS=Vitis vinifera GN=ROMT PE=1 SV=2	vvi:100233030/4e-163/OMT2.1; O-methyltransferase; K16040 trans-resveratrol di-O-methyltransferase [EC:2.1.1.240]	Rv0567/4e-09/---	biological_process:GO:0032259//methylation;GO:0019438//aromatic compound biosynthetic process;molecular_function:GO:0008171//O-methyltransferase activity;GO:0046983//protein dimerization activity;GO:0008757//S-adenosylmethionine-dependent methyltransferase activity;
CL10239.Contig1_All	CL10239.Contig1_All	440.63	389.33	388.91	80.05	84.97	75.66	168.35	207.33	138.71	84.51	74.25	56.54	56.41	96.9	89.58	113.64	122.42	104.6	gi|225440213|ref|XP_002283659.1|/2.1e-22/uncharacterized protein LOC100255095 [Vitis vinifera]	NA	sp|O80683|CAB25_ARATH/2e-10/Calmodulin-binding protein 25 OS=Arabidopsis thaliana GN=CAMBP25 PE=1 SV=1	NA	NA	NA
CL8716.Contig5_All	CL8716.Contig5_All	438.21	370.99	373.43	242.62	277.31	266.1	549.61	701.76	467.41	682.48	542.22	455.74	316.36	508.43	434.24	570.92	564.83	520.3	gi|648174111|gb|AIC33055.1|/2.4e-86/initiation factor eIF-5a [Panax ginseng]	gi|648174110|gb|KF680554.1|/0.0/Panax ginseng translational initiation factor eIF-5a (eIF-5A) mRNA, complete cds	sp|Q9SC12|IF5A_SENVE/1e-106/Eukaryotic translation initiation factor 5A OS=Senecio vernalis GN=EIFSV1 PE=2 SV=1	fve:101312471/8e-106/eukaryotic translation initiation factor 5A-2; K03263 translation initiation factor 5A	YJR047c/1e-58/---	biological_process:GO:0006452//translational frameshifting;GO:0006413//translational initiation;GO:0045901//positive regulation of translational elongation;GO:0045905//positive regulation of translational termination;molecular_function:GO:0043022//ribosome binding;GO:0003743//translation initiation factor activity;GO:0003746//translation elongation factor activity;
CL8215.Contig2_All	CL8215.Contig2_All	437.09	422.28	478.5	256.17	306.19	262.18	443.25	474.82	398.1	78.15	67.86	65.07	82.76	105.92	103.62	520.15	517.23	506.39	gi|94962319|gb|ABF48475.1|/6.5e-20/2 [Panax ginseng]	gi|94962318|gb|DQ487107.1|/0.0/Panax ginseng dehydrin 2 (Dhn2) mRNA, complete cds	sp|Q8S8M0|CYT1A_ARATH/1e-45/Cysteine-rich and transmembrane domain-containing protein A OS=Arabidopsis thaliana GN=At2g41420 PE=3 SV=1	mis:MICPUN_60493/1e-10/DEAD/DEAH box helicase; K12614 ATP-dependent RNA helicase DDX6/DHH1 [EC:3.6.4.13]	NA	NA
CL7363.Contig4_All	CL7363.Contig4_All	435.66	331.11	356.48	33.41	39.84	34.57	30.11	25.54	26.4	84.72	113.49	96.65	84.23	133	120.73	50.97	55.41	50.65	gi|225459247|ref|XP_002285762.1|/4.5e-133/protein EXORDIUM [Vitis vinifera] >gi|147765766|emb|CAN68978.1| hypothetical protein VITISV_040774 [Vitis vinifera]	gi|802569670|ref|XM_012212503.1|/1.64e-99/PREDICTED: Jatropha curcas protein EXORDIUM-like (LOC105630630), mRNA	sp|Q9ZPE7|EXO_ARATH/1e-146/Protein EXORDIUM OS=Arabidopsis thaliana GN=EXO PE=2 SV=1	mdm:103418195/9e-13/nucleoporin SEH1-like; K14299 nucleoporin SEH1	NA	NA
CL5453.Contig4_All	CL5453.Contig4_All	434.63	443.4	385.15	394.9	421.61	326.89	7752.26	9359.07	9888.2	330.21	200.36	247.88	266.39	217.94	275.34	2411.92	2414.39	2587.23	gi|568828248|ref|XP_006468456.1|/1.2e-09/protein PHLOEM PROTEIN 2-LIKE A1 [Citrus sinensis] >gi|641858687|gb|KDO77409.1| hypothetical protein CISIN_1g025108mg [Citrus sinensis]	NA	sp|Q9C8U9|P2A04_ARATH/7e-09/Uncharacterized protein PHLOEM PROTEIN 2-LIKE A4 OS=Arabidopsis thaliana GN=PP2A4 PE=4 SV=1	NA	NA	NA
Unigene71899_All	Unigene71899_All	432.7	0	0	0	0	0	0	0	0	0	0	0	0	0	0	0	0	0	NA	gi|559111517|tpe|HG525043.1|/9.25e-176/TPA: Sorghum bicolor tmRNA gene Esche_coli_K12 >gi|559121413|tpe|HG786904.1| TPA: Sorghum bicolor transfer-messenger mRNA Esche_coli_K12, single chain mature transcript	NA	NA	NA	NA
Unigene39333_All	Unigene39333_All	426.78	449.33	411.79	169.67	186.32	183.67	371.12	396.82	324.39	264.82	243.69	224.42	189.02	232.1	235.22	373.64	373.54	368.96	gi|763740816|gb|KJB08315.1|/1.3e-205/protein B456_001G076300 [Gossypium raimondii]	gi|731426056|ref|XM_002263454.3|/0.0/PREDICTED: Vitis vinifera UDP-arabinopyranose mutase 1 (LOC100246811), mRNA	sp|O04300|UPTG_PEA/0.0/Alpha-1,4-glucan-protein synthase [UDP-forming] OS=Pisum sativum GN=UPTG PE=1 SV=1	vvi:100246811/0.0/UDP-arabinopyranose mutase 1; K13379 reversibly glycosylated polypeptide / UDP-arabinopyranose mutase [EC:2.4.1.- 5.4.99.30]	NA	biological_process:GO:0009832//plant-type cell wall biogenesis;GO:0030244//cellulose biosynthetic process;GO:0033356//UDP-L-arabinose metabolic process;cellular_component:GO:0005829//cytosol;GO:0005794//Golgi apparatus;molecular_function:GO:0052691//UDP-arabinopyranose mutase activity;
CL1290.Contig2_All	CL1290.Contig2_All	425.28	361.91	388.36	199.6	233.95	236.85	1.8	3.36	2.4	339.41	354.42	317.05	316.91	529.85	447.32	113.11	106.82	94.76	gi|73759789|dbj|BAE20169.1|/1.5e-145/[Panax ginseng]	gi|73759788|dbj|AB232686.1|/0.0/Panax ginseng mRNA for peroxidase, complete cds	sp|Q96520|PER12_ARATH/1e-141/Peroxidase 12 OS=Arabidopsis thaliana GN=PER12 PE=1 SV=1	fve:101310766/3e-176/peroxidase 12; K00430 peroxidase [EC:1.11.1.7]	NA	biological_process:GO:0042744//hydrogen peroxide catabolic process;GO:0055114//oxidation-reduction process;GO:0098869//cellular oxidant detoxification;GO:0009664//plant-type cell wall organization;GO:0006979//response to oxidative stress;cellular_component:GO:0009505//plant-type cell wall;GO:0005576//extracellular region;molecular_function:GO:0020037//heme binding;GO:0004601//peroxidase activity;…
CL1108.Contig4_All	CL1108.Contig4_All	424.04	342.57	346.45	254.19	308.6	276.9	360.16	461.94	290.18	324.19	242.19	203.9	165.78	300.44	248.42	369.69	386.94	324.39	gi|976916750|gb|KVI02251.1|/1.3e-146/acid-binding, OB-fold [Cynara cardunculus var. scolymus]	gi|731432534|ref|XM_002283113.3|/0.0/PREDICTED: Vitis vinifera 60S ribosomal protein L8 (LOC100248750), mRNA	sp|P29766|RL8_SOLLC/0.0/60S ribosomal protein L8 OS=Solanum lycopersicum GN=RPL8 PE=2 SV=1	jcu:105639516/0.0/60S ribosomal protein L8-like; K02938 large subunit ribosomal protein L8e	SPBC839.04/2e-127/---	biological_process:GO:0002181//cytoplasmic translation;cellular_component:GO:0022625//cytosolic large ribosomal subunit;molecular_function:GO:0003723//RNA binding;GO:0003735//structural constituent of ribosome;
CL11255.Contig2_All	CL11255.Contig2_All	423.56	375.24	365.24	168.43	167.05	150.13	225.42	266.55	199.17	319.53	249.66	215.64	124.84	166.48	164.75	266.73	261.85	247.14	gi|255586456|ref|XP_002533872.1|/4.6e-31/copper transport protein ATX1 isoform X1 [Ricinus communis] >gi|223526183|gb|EEF28512.1| copper transport protein atox1, putative [Ricinus communis]	gi|675145375|gb|KF583452.1|/5.70e-52/Capsicum annuum copper chaperone (CCH) mRNA, complete cds	sp|O82089|CCH_ARATH/5e-35/Copper transport protein CCH OS=Arabidopsis thaliana GN=CCH PE=1 SV=1	jcu:105647993/5e-41/CCH; copper transport protein CCH-like; K07213 copper chaperone	SPBC1709.10c/4e-06/---	biological_process:GO:0030001//metal ion transport;molecular_function:GO:0046872//metal ion binding;
CL11112.Contig5_All	CL11112.Contig5_All	419.99	311.19	295.46	174.86	206.5	201.01	138.96	166.16	122.73	503.59	382.35	311.14	166.46	362.87	311.56	335.51	336.46	323.4	gi|12230561|sp|O22668.1|SODC_PANGI/1.2e-79/Full=Superoxide dismutase [Cu-Zn] >gi|2645997|gb|AAB87572.1| Cu/Zn superoxide dismutase [Panax ginseng]	gi|2645996|gb|AF034630.1|AF034630/0.0/Panax ginseng Cu/Zn superoxide dismutase (SOD) mRNA, complete cds	sp|O22668|SODC_PANGI/3e-105/Superoxide dismutase [Cu-Zn] OS=Panax ginseng GN=SODCC PE=2 SV=1	pop:POPTR_0005s04590g/6e-92/Cu/Zn superoxide dismutase family protein; K04565 superoxide dismutase, Cu-Zn family [EC:1.15.1.1]	YJR104c/2e-53/---	biological_process:GO:0055114//oxidation-reduction process;GO:0019430//removal of superoxide radicals;cellular_component:GO:0005737//cytoplasm;molecular_function:GO:0004784//superoxide dismutase activity;GO:0046872//metal ion binding;
CL7606.Contig2_All	CL7606.Contig2_All	417.77	356.88	350.65	249.35	256.98	259.43	242.44	296.49	208.62	331.29	256.76	215.98	182.76	279.03	237.45	337.32	329.32	301.49	gi|763772336|gb|KJB39459.1|/6.6e-84/protein B456_007G014500 [Gossypium raimondii]	gi|386278585|gb|JQ820248.1|/2.63e-148/Vernicia fordii ubiquitin-conjugating enzyme E2 (UBC2) mRNA, complete cds	sp|P35135|UBC4_SOLLC/1e-102/Ubiquitin-conjugating enzyme E2-17 kDa OS=Solanum lycopersicum PE=2 SV=1	atr:18439128/1e-103/ubiquitin-conjugating enzyme E2-17 kDa; K06689 ubiquitin-conjugating enzyme E2 D/E [EC:2.3.2.23]	SPBC119.02/6e-85/---	molecular_function:GO:0016874//ligase activity;GO:0005524//ATP binding;
Unigene28586_All	Unigene28586_All	417.7	596.14	608.64	552.87	592.58	605.17	524.18	572.14	413.88	1016.94	872.29	775.56	300.49	500.22	415.12	506.98	515.15	454.7	gi|1009182731|ref|XP_015872873.1|/4.6e-228/S-adenosylmethionine synthase 2 [Ziziphus jujuba]	gi|1009182730|ref|XM_016017387.1|/0.0/PREDICTED: Ziziphus jujuba S-adenosylmethionine synthase 2 (LOC107409969), mRNA	sp|A7Q0V4|METK5_VITVI/0.0/S-adenosylmethionine synthase 5 OS=Vitis vinifera GN=METK5 PE=3 SV=1	mdm:103452632/0.0/S-adenosylmethionine synthase 2-like; K00789 S-adenosylmethionine synthetase [EC:2.5.1.6]	SPBC14F5.05c/2e-167/---	biological_process:GO:0006556//S-adenosylmethionine biosynthetic process;GO:0006730//one-carbon metabolic process;molecular_function:GO:0005524//ATP binding;GO:0004478//methionine adenosyltransferase activity;GO:0046872//metal ion binding;
CL1108.Contig2_All	CL1108.Contig2_All	416.78	291.52	322.87	250.09	288.66	293.2	337.64	405.85	268.2	350.44	263.21	227.34	170.3	316.43	252.91	387.71	413.67	368.65	gi|976916750|gb|KVI02251.1|/1.2e-147/acid-binding, OB-fold [Cynara cardunculus var. scolymus]	gi|731432534|ref|XM_002283113.3|/0.0/PREDICTED: Vitis vinifera 60S ribosomal protein L8 (LOC100248750), mRNA	sp|P29766|RL8_SOLLC/0.0/60S ribosomal protein L8 OS=Solanum lycopersicum GN=RPL8 PE=2 SV=1	jcu:105639516/0.0/60S ribosomal protein L8-like; K02938 large subunit ribosomal protein L8e	SPBC839.04/6e-125/---	biological_process:GO:0002181//cytoplasmic translation;cellular_component:GO:0022625//cytosolic large ribosomal subunit;molecular_function:GO:0003735//structural constituent of ribosome;GO:0003723//RNA binding;
CL8055.Contig3_All	CL8055.Contig3_All	414.48	367.86	372.55	159.36	206	170.44	469.64	501.62	356.3	128.34	84.92	93.28	113.92	116.6	115.16	182.42	199.22	180.95	gi|363497938|gb|AEW24432.1|/1.7e-20/embryogenesis abundant protein 3L-1 [Camellia sinensis]	gi|811917317|gb|KP246421.1|/1.32e-34/Dendropanax morbifer microsatellite DpR051 sequence	sp|Q93WF6|SAG21_ARATH/3e-23/Protein SENESCENCE-ASSOCIATED GENE 21, mitochondrial OS=Arabidopsis thaliana GN=SAG21 PE=2 SV=1	NA	NA	NA
CL13557.Contig2_All	CL13557.Contig2_All	413.84	327.78	307.8	145.73	160.58	143.82	158.47	210.05	132.33	351.83	225.4	196.8	156.86	214.79	209.67	219.45	217	208.83	gi|586686652|ref|XP_006841988.1|/1.1e-33/uncharacterized protein At2g23090 [Amborella trichopoda] >gi|548844025|gb|ERN03663.1| hypothetical protein AMTR_s00144p00063280 [Amborella trichopoda]	gi|971576889|ref|XM_006362002.2|/2.83e-49/PREDICTED: Solanum tuberosum uncharacterized protein At2g23090-like (LOC102603581), mRNA	sp|O64818|Y2309_ARATH/5e-42/Uncharacterized protein At2g23090 OS=Arabidopsis thaliana GN=At2g23090 PE=1 SV=1	NA	NA	NA
CL15120.Contig1_All	CL15120.Contig1_All	412.9	302.39	329.14	74.37	75.7	63.53	38.14	43.18	30.22	45.16	27.46	31.24	30.65	38.71	47.22	242.48	227.38	216.42	gi|645225931|ref|XP_008219804.1|/3.4e-26/probable plastid-lipid-associated protein 8, chloroplastic [Prunus mume]	gi|161377384|gb|EU274653.1|/1.11e-139/Panax quinquefolius hypothetical protein LBL13 mRNA, complete cds	sp|Q941D3|PAP8_ARATH/1e-36/Probable plastid-lipid-associated protein 8, chloroplastic OS=Arabidopsis thaliana GN=PAP8 PE=1 SV=1	NA	NA	NA
CL11711.Contig6_All	CL11711.Contig6_All	407.28	463.97	584.85	723.13	753.11	840.93	636.82	491.21	605.28	1366.4	1486.79	1532.98	878.58	973.31	896.97	742.6	723	750.89	gi|383081911|dbj|BAM05608.1|/3.3e-127/benzylic ether reductase [Eucalyptus pilularis]	gi|526118005|ref|NM_001281242.1|/4.06e-115/Vitis vinifera isoflavone reductase-like protein 5 (IFRL5), mRNA >gi|76559893|tpe|BN000710.1| TPA_inf: Vitis vinifera mRNA for isoflavone reductase-like protein 5 (ifrl5 gene)	sp|E1U332|ALL12_OLEEU/5e-159/Isoflavone reductase-like protein OS=Olea europaea PE=1 SV=1	cit:102621411/2e-75/leucoanthocyanidin reductase-like; K13081 leucoanthocyanidin reductase [EC:1.17.1.3]	slr0399/5e-10/---	NA
Unigene29804_All	Unigene29804_All	407.19	533.71	454.42	19.47	23.36	20.97	33.94	35.12	32.34	260.34	267.53	236.01	110.11	125.08	126.09	51.51	51.51	57.85	gi|697152827|ref|XP_009630650.1|/3.9e-99/uncharacterized protein LOC104120561 [Nicotiana tomentosiformis] >gi|697183844|ref|XP_009600942.1| PREDICTED: uncharacterized protein LOC104096292 [Nicotiana tomentosiformis]	gi|747090082|ref|XM_011094410.1|/5.77e-48/PREDICTED: Sesamum indicum uncharacterized LOC105172834 (LOC105172834), mRNA	sp|C0HJG8|BSP_BOSSE/6e-13/Basic secretory protease (Fragments) OS=Boswellia serrata PE=1 SV=1	NA	NA	NA
CL13271.Contig2_All	CL13271.Contig2_All	402.83	310.02	324.65	275.01	305.79	308.91	298.99	308.37	263.64	664.82	742.2	655.19	431.27	628	537.47	436.15	444.53	398.62	gi|225452472|ref|XP_002278444.1|/4.3e-200/formate dehydrogenase, mitochondrial [Vitis vinifera] >gi|296087673|emb|CBI34929.3| unnamed protein product [Vitis vinifera]	gi|731419143|ref|XM_002278408.2|/0.0/PREDICTED: Vitis vinifera formate dehydrogenase, mitochondrial (LOC100261093), mRNA	sp|Q07511|FDH_SOLTU/0.0/Formate dehydrogenase, mitochondrial OS=Solanum tuberosum GN=FDH1 PE=1 SV=2	vvi:100261093/0.0/formate dehydrogenase, mitochondrial; K00122 formate dehydrogenase [EC:1.2.1.2]	SMa0478/3e-117/---	biological_process:GO:0055114//oxidation-reduction process;GO:0042183//formate catabolic process;GO:0009070//serine family amino acid biosynthetic process;cellular_component:GO:0005739//mitochondrion;molecular_function:GO:0051287//NAD binding;GO:0008863//formate dehydrogenase (NAD+) activity;GO:0004617//phosphoglycerate dehydrogenase activity;
Unigene25687_All	Unigene25687_All	402.59	270.47	282.34	156.87	190.13	184.95	234.52	286.36	205.21	224.19	179.61	163.81	138.36	248.22	190.04	310.34	337.82	293.79	gi|763772336|gb|KJB39459.1|/2.5e-83/protein B456_007G014500 [Gossypium raimondii]	gi|1009156739|ref|XM_016040915.1|/5.36e-148/PREDICTED: Ziziphus jujuba SUMO-conjugating enzyme UBC9 (LOC107430121), mRNA	sp|P35135|UBC4_SOLLC/3e-105/Ubiquitin-conjugating enzyme E2-17 kDa OS=Solanum lycopersicum PE=2 SV=1	atr:18439128/2e-106/ubiquitin-conjugating enzyme E2-17 kDa; K06689 ubiquitin-conjugating enzyme E2 D/E [EC:2.3.2.23]	SPBC119.02/1e-88/---	molecular_function:GO:0016874//ligase activity;GO:0005524//ATP binding;
Unigene34596_All	Unigene34596_All	397	339.04	336.89	123.55	149.66	145.15	110.88	109.3	93.66	289.2	254.42	215.07	184.24	275.51	223.49	280.61	274.82	274.36	gi|731413287|ref|XP_002283912.2|/2.9e-51/uncharacterized protein LOC100261486 [Vitis vinifera]	gi|50058193|dbj|AB183301.1|/3.17e-69/Lactuca sativa LetH4 mRNA for histone H4, partial cds	sp|P0CG89|H4_SOYBN/2e-68/Histone H4 OS=Glycine max PE=3 SV=1	egr:104421838/1e-69/histone H4-like; K11254 histone H4	SPBC1105.12/2e-63/---	biological_process:GO:0006334//nucleosome assembly;cellular_component:GO:0000786//nucleosome;GO:0005634//nucleus;molecular_function:GO:0003677//DNA binding;GO:0046982//protein heterodimerization activity;
Unigene46428_All	Unigene46428_All	396.47	300.87	313.7	163.39	189.18	180.87	325.84	381.33	248.52	283.65	258.05	230.67	105.59	175.69	152.13	507.25	543.26	465.82	gi|112717|sp|P17407.1|21KD_DAUCA/5.0e-68/Full=21 kDa protein; AltName: Full=1.2 protein; Flags: Precursor >gi|18312|emb|CAA36642.1| precursor polypeptide (AA -22 to 171) [Daucus carota]	NA	sp|P17407|21KD_DAUCA/2e-92/21 kDa protein OS=Daucus carota PE=2 SV=1	tcc:TCM_037441/3e-18/Pectin methylesterase 3; K01051 pectinesterase [EC:3.1.1.11]	NA	biological_process:GO:0043086//negative regulation of catalytic activity;molecular_function:GO:0004857//enzyme inhibitor activity;
Unigene5079_All	Unigene5079_All	396.16	254	269.78	96.4	85.56	80.94	186.8	201.58	141.33	368.14	304.38	288.23	245.96	430.25	378.48	406.68	394.1	364.33	gi|590710251|ref|XP_007048776.1|/1.0e-07/protein TCM_001795 [Theobroma cacao] >gi|508701037|gb|EOX92933.1| Uncharacterized protein TCM_001795 [Theobroma cacao]	NA	NA	NA	NA	NA
CL13247.Contig2_All	CL13247.Contig2_All	393.45	337.85	345.95	331.5	408.76	389.38	73.97	80.45	69.82	161.42	142.77	113.61	77.97	140.07	119.07	621.92	616.92	549.87	gi|357973578|gb|AET97665.1|/2.4e-43/peroxide induced protein 1 [Camellia sinensis]	NA	NA	NA	NA	NA
CL6207.Contig2_All	CL6207.Contig2_All	393.22	274.96	286.07	292.01	302.59	258.5	402.85	450.57	297.29	291.78	201.05	179.6	128.28	234.24	190.22	344.17	365.96	325.83	gi|657952783|ref|XP_008359285.1|/4.4e-36/ubiquitin-like protein 5 [Malus domestica]	gi|330318562|gb|HM003235.1|/1.04e-71/Camellia sinensis clone U10BCDNA 3195 ubiquitin-like protein mRNA, complete cds	sp|Q9FGZ9|UBL5_ARATH/1e-48/Ubiquitin-like protein 5 OS=Arabidopsis thaliana GN=UBL5 PE=3 SV=1	dosa:Os12t0143100-01/9e-49/Os12g0143100; Similar to GRF zinc finger family protein.; K13113 ubiquitin-like protein 5	NA	NA
CL12057.Contig1_All	CL12057.Contig1_All	392.86	369.76	367.25	105.78	114.01	104.53	132.99	105.53	116.72	75.09	103.75	86.84	99.33	143.37	139.89	79.42	75.16	71.05	gi|802710425|ref|XP_012084581.1|/2.1e-126/probable CCR4-associated factor 1 homolog 9 [Jatropha curcas] >gi|643715192|gb|KDP27391.1| hypothetical protein JCGZ_20215 [Jatropha curcas]	gi|743796915|ref|XM_011008391.1|/2.45e-108/PREDICTED: Populus euphratica probable CCR4-associated factor 1 homolog 11 (LOC105112629), mRNA	sp|Q9LXM2|CAF1I_ARATH/5e-139/Probable CCR4-associated factor 1 homolog 9 OS=Arabidopsis thaliana GN=CAF1-9 PE=2 SV=1	cit:102630158/3e-158/probable CCR4-associated factor 1 homolog 11-like; K12581 CCR4-NOT transcription complex subunit 7/8	SPCC18.06c/7e-59/---	biological_process:GO:0090503//RNA phosphodiester bond hydrolysis, exonucleolytic;GO:0000288//nuclear-transcribed mRNA catabolic process, deadenylation-dependent decay;cellular_component:GO:0005634//nucleus;GO:0030014//CCR4-NOT complex;molecular_function:GO:0000175//3'-5'-exoribonuclease activity;GO:0003676//nucleic acid binding;
Unigene34570_All	Unigene34570_All	387.34	267.04	264.13	24.54	27.56	27.43	45.66	76.12	37.59	26.35	10.8	9.74	14.47	20.73	18.04	34.36	38.42	31.71	gi|566253227|ref|XP_006387178.1|/1.5e-10/protein POPTR_1605s00200g [Populus trichocarpa] >gi|550305511|gb|ERP46092.1| hypothetical protein POPTR_1605s00200g [Populus trichocarpa]	gi|727630077|ref|XM_010487699.1|/2.66e-13/PREDICTED: Camelina sativa uncharacterized LOC104764209 (LOC104764209), mRNA	NA	tcc:TCM_021251/2e-07/Plant invertase/pectin methylesterase inhibitor superfamily, putative; K01051 pectinesterase [EC:3.1.1.11]	NA	NA
CL1724.Contig19_All	CL1724.Contig19_All	386.89	569.87	436.7	147.96	182.77	147.1	193.94	224.89	192.26	102.22	127.27	121.38	115.47	125.97	123.16	207.79	207.92	204.81	gi|356537527|ref|XP_003537278.1|/6.6e-167/polyubiquitin 3 [Glycine max] >gi|727564798|ref|XP_010454744.1| PREDICTED: polyubiquitin 3 [Camelina sativa] >gi|734417768|gb|KHN39094.1| Polyubiquitin [Glycine soja] >gi|947083712|gb|KRH32433.1| hypothetical protein GLYMA_10G051100 [Glycine max]	gi|170287743|dbj|AP009383.1|/0.0/Lotus japonicus genomic DNA, chromosome 5, clone: LjT06D07, TM1563b, complete sequence	sp|Q1EC66|UBQ3_ARATH/0.0/Polyubiquitin 3 OS=Arabidopsis thaliana GN=UBQ3 PE=1 SV=1	gmx:100815545/0.0/polyubiquitin-like; K08770 ubiquitin C	YLL039c/0.0/---	cellular_component:GO:0005634//nucleus;GO:0005737//cytoplasm;
CL139.Contig44_All	CL139.Contig44_All	386.65	480.31	480.41	65.62	64.46	76.04	56.02	46.56	45.95	889.79	1176.74	1102.58	845	1088.21	1083.35	39.21	43.55	41.19	gi|31322133|gb|AAO38031.1|/3.9e-224/acid acetylenase [Hedera helix]	gi|31322132|gb|AY166772.1|/0.0/Hedera helix delta12-fatty acid acetylenase mRNA, complete cds	sp|Q8GZC3|FAD2_VERFO/0.0/Delta(12)-fatty-acid desaturase FAD2 OS=Vernicia fordii GN=FAD2 PE=1 SV=1	bvg:104889198/0.0/omega-6 fatty acid desaturase, endoplasmic reticulum isozyme 2-like; K10256 omega-6 fatty acid desaturase (delta-12 desaturase) [EC:1.14.19.-]	all1597/6e-77/---	biological_process:GO:0006629//lipid metabolic process;cellular_component:GO:0016021//integral component of membrane;
CL6165.Contig1_All	CL6165.Contig1_All	383.12	284.06	286.99	219.96	191.53	187.36	237.4	313.18	205.42	262.06	159.73	155.72	142.62	208.67	227.97	231.85	246.43	211.32	gi|223545858|gb|EEF47361.1|/1.1e-30/ribosomal protein L38, putative [Ricinus communis]	gi|698464935|ref|XM_009784252.1|/4.25e-76/PREDICTED: Nicotiana sylvestris 60S ribosomal protein L38 (LOC104231285), mRNA	sp|O22860|RL38_ARATH/4e-41/60S ribosomal protein L38 OS=Arabidopsis thaliana GN=RPL38A PE=3 SV=1	atr:105420104/3e-41/60S ribosomal protein L38; K02923 large subunit ribosomal protein L38e	NA	biological_process:GO:0022618//ribonucleoprotein complex assembly;GO:0006412//translation;cellular_component:GO:0022625//cytosolic large ribosomal subunit;molecular_function:GO:0003723//RNA binding;GO:0003735//structural constituent of ribosome;
CL1936.Contig2_All	CL1936.Contig2_All	381.29	342.52	348.9	72.05	80.26	81.27	123.36	103.41	108.46	58.99	62.61	57.39	60.35	82.28	87.29	84.7	77.97	76.42	gi|590719535|ref|XP_007051082.1|/3.3e-29/protein TCM_004789 [Theobroma cacao] >gi|508703343|gb|EOX95239.1| Uncharacterized protein TCM_004789 [Theobroma cacao]	NA	NA	NA	NA	NA
CL10768.Contig2_All	CL10768.Contig2_All	380.99	393.76	409.47	126.84	141.34	139.19	210.73	177.83	190.96	167.69	198.79	192.77	131.9	226.71	194.29	122.93	125.63	128.05	gi|661882468|emb|CDP14048.1|/9.2e-191/protein product [Coffea canephora]	gi|823259918|ref|XM_012607221.1|/1.22e-62/PREDICTED: Gossypium raimondii nematode resistance protein-like HSPRO2 (LOC105782468), mRNA	sp|O04203|HSPR2_ARATH/7e-162/Nematode resistance protein-like HSPRO2 OS=Arabidopsis thaliana GN=HSPRO2 PE=1 SV=1	NA	NA	biological_process:GO:0006952//defense response;
CL6274.Contig4_All	CL6274.Contig4_All	379.93	247.9	242.3	198.36	236.2	238.02	61.15	69.88	54.61	455.45	468.66	383.61	503.67	685.83	605.02	763.17	778.23	731.2	gi|347943430|gb|AEP27184.1|/2.7e-65/protein 3 [Vitis thunbergii]	NA	sp|A7PW81|PGIP_VITVI/9e-170/Polygalacturonase inhibitor OS=Vitis vinifera GN=pgip PE=1 SV=1	zma:103648573/2e-56/uncharacterized LOC103648573; K01188 beta-glucosidase [EC:3.2.1.21]	alr0124_1/2e-13/---	NA
CL7542.Contig1_All	CL7542.Contig1_All	378.78	368.2	378.03	7.41	7.14	5.49	6.63	9.44	6.15	391.35	251.55	217.99	136.5	154.22	156.94	45.64	48.93	39.14	NA	NA	NA	NA	NA	NA
CL8436.Contig2_All	CL8436.Contig2_All	378.64	343.81	319.83	206.2	226.71	220.2	225.62	238.05	196.79	263.45	229.18	188.63	180.87	269.82	238.1	250.05	264.24	236.54	gi|763754357|gb|KJB21688.1|/1.7e-25/protein B456_004G008900 [Gossypium raimondii]	gi|8670861|emb|AJ278460.1|/3.27e-59/Juglans regia mRNA for 60S ribosomal protein (rib 60S)	sp|P51407|RLA21_ARATH/1e-52/60S acidic ribosomal protein P2-1 OS=Arabidopsis thaliana GN=RPP2A PE=2 SV=2	egr:104421287/3e-61/60S acidic ribosomal protein P2-1-like; K02943 large subunit ribosomal protein LP2	SPAC1071.08/3e-35/---	biological_process:GO:0006414//translational elongation;GO:0002181//cytoplasmic translation;cellular_component:GO:0030687//preribosome, large subunit precursor;GO:0022625//cytosolic large ribosomal subunit;molecular_function:GO:0003735//structural constituent of ribosome;GO:0070180//large ribosomal subunit rRNA binding;
CL6165.Contig2_All	CL6165.Contig2_All	376.75	250.3	239.07	185.75	180.68	166.66	217.33	271.57	177.7	251.09	148.83	139.48	140.1	212.08	192.42	205.56	234.9	199.54	gi|661891717|emb|CDP04642.1|/9.0e-31/protein product [Coffea canephora]	gi|698464935|ref|XM_009784252.1|/2.27e-76/PREDICTED: Nicotiana sylvestris 60S ribosomal protein L38 (LOC104231285), mRNA	sp|O22860|RL38_ARATH/3e-39/60S ribosomal protein L38 OS=Arabidopsis thaliana GN=RPL38A PE=3 SV=1	brp:103862937/1e-39/60S ribosomal protein L38-like; K02923 large subunit ribosomal protein L38e	NA	biological_process:GO:0022618//ribonucleoprotein complex assembly;GO:0006412//translation;cellular_component:GO:0022625//cytosolic large ribosomal subunit;molecular_function:GO:0003723//RNA binding;GO:0003735//structural constituent of ribosome;
CL4841.Contig2_All	CL4841.Contig2_All	376.54	357.39	334.28	159.76	168.68	132.52	168.97	224.35	161.37	321	239.52	186.3	165.47	215.01	214	146.59	154.03	143.4	gi|48428106|sp|Q8VY39.1|CX5C2_HELAN/2.5e-25/Full=Cytochrome c oxidase subunit 5C-2; AltName: Full=Cytochrome c oxidase polypeptide Vc-2 >gi|18409602|gb|AAL67939.1| cytochrome c oxidase subunit 5c [Helianthus annuus]	gi|802690235|ref|XM_012227507.1|/3.05e-45/PREDICTED: Jatropha curcas cytochrome c oxidase subunit 5C (LOC105642624), mRNA	sp|Q8VY39|CX5C2_HELAN/1e-33/Cytochrome c oxidase subunit 5C-2 OS=Helianthus annuus GN=COX5C2 PE=3 SV=1	sot:102599930/9e-10/60S ribosomal protein L21-2-like; K02889 large subunit ribosomal protein L21e	NA	cellular_component:GO:0016021//integral component of membrane;GO:0005746//mitochondrial respiratory chain;
CL695.Contig1_All	CL695.Contig1_All	375.58	570.19	556.38	185.68	213.07	223.12	194.89	208.99	151.34	485.35	545.18	466.62	367.03	533.19	536.76	262.34	264.96	250.05	gi|667671866|gb|AIG62150.1|/2.5e-194/hydrolase [Populus tomentosa] >gi|667671872|gb|AIG62153.1| S-adenosyl-L-homocysteine hydrolase [Populus tomentosa]	gi|659114778|ref|XM_008459001.1|/0.0/PREDICTED: Cucumis melo adenosylhomocysteinase 1 (LOC103496953), mRNA	sp|P35007|SAHH_CATRO/0.0/Adenosylhomocysteinase OS=Catharanthus roseus GN=SAHH PE=2 SV=1	pop:POPTR_0001s32780g/0.0/POPTRDRAFT_707148; adenosylhomocysteinase family protein; K01251 adenosylhomocysteinase [EC:3.3.1.1]	CC0257/4e-143/---	biological_process:GO:0006730//one-carbon metabolic process;molecular_function:GO:0004013//adenosylhomocysteinase activity;
CL5816.Contig1_All	CL5816.Contig1_All	371.65	378.67	384.53	223.07	220.2	172.66	201.6	271.95	160.89	298.45	185.62	176.9	149.77	189.06	198.87	220.29	206.84	194.95	gi|548858932|gb|ERN16646.1|/5.6e-13/protein AMTR_s00051p00116820 [Amborella trichopoda]	gi|1000973759|ref|XR_001535006.1|/1.93e-49/PREDICTED: Ricinus communis uncharacterized LOC8274514 (LOC8274514), ncRNA	NA	vcn:VOLCADRAFT_120302/2e-16/hypothetical protein; K03116 sec-independent protein translocase protein TatA	NA	NA
CL12541.Contig2_All	CL12541.Contig2_All	363.67	302.12	306.42	163.28	177.44	178.43	295.88	366.21	242.02	296.15	247.45	192.6	140.02	239.11	214.13	221.49	230.2	212.82	gi|593789690|ref|XP_007157884.1|/1.8e-66/protein PHAVU_002G106100g [Phaseolus vulgaris] >gi|951055126|ref|XP_014521391.1| PREDICTED: SKP1-like protein 1B [Vigna radiata var. radiata] >gi|543176474|gb|AGV54260.1| SKP1-like protein [Phaseolus vulgaris] >gi|561031299|gb|ESW29878.1| hypothetical protein PHAVU_002G106100g [Phaseolus vulgaris] >gi|920681291|gb|KOM28096.1| hypothetical protein LR48_Viga…	gi|388513400|gb|BT144968.1|/2.33e-97/Lotus japonicus clone JCVI-FLLj-5M8 unknown mRNA	sp|Q39255|SKP1A_ARATH/4e-79/SKP1-like protein 1A OS=Arabidopsis thaliana GN=SKP1A PE=1 SV=1	cam:101511190/3e-85/SKP1-like protein 1A; K03094 S-phase kinase-associated protein 1	SPBC409.05/8e-48/---	biological_process:GO:0006511//ubiquitin-dependent protein catabolic process;
CL821.Contig4_All	CL821.Contig4_All	363	331.85	350.84	245.13	273.71	267.52	352.65	359.22	292.64	627.22	565.62	503.12	265.69	446.45	373.07	373.46	383.06	350.65	gi|604343540|gb|EYU42429.1|/1.8e-126/protein MIMGU_mgv1a012042mg [Erythranthe guttata]	gi|747047241|ref|XM_011071278.1|/0.0/PREDICTED: Sesamum indicum 60S ribosomal protein L10-like (LOC105155404), mRNA	sp|Q9SPB3|RL10_VITRI/1e-158/60S ribosomal protein L10 OS=Vitis riparia GN=RPL10 PE=2 SV=1	vvi:100262228/5e-159/60S ribosomal protein L10; K02866 large subunit ribosomal protein L10e	SPAP7G5.05/2e-98/---	biological_process:GO:0006412//translation;cellular_component:GO:0005840//ribosome;molecular_function:GO:0003735//structural constituent of ribosome;
CL8640.Contig6_All	CL8640.Contig6_All	361.87	413.84	345.46	208.73	210.2	196.81	286.49	381.05	256.64	486.19	355.2	351.22	244.33	292.75	300.43	210.55	221.3	201.84	gi|149391744|gb|ABR25822.1|/1.5e-06/in split hand/splt foot protein, partial [Oryza sativa Indica Group]	gi|659067212|ref|XM_008440027.1|/1.04e-47/PREDICTED: Cucumis melo probable 26S proteasome complex subunit sem1-1 (LOC103483411), mRNA	sp|Q9XIR8|SEM11_ARATH/4e-31/Protein DELETION OF SUV3 SUPPRESSOR 1(I) OS=Arabidopsis thaliana GN=DSS1(I) PE=1 SV=1	vvi:100242386/2e-42/probable 26S proteasome complex subunit sem1-2; K10881 26 proteasome complex subunit DSS1	NA	NA
CL9940.Contig1_All	CL9940.Contig1_All	361.64	186.07	197.97	2.33	3.12	4	0.78	0.33	1.02	11.18	7.87	6.82	36.33	44.28	41.45	41.13	38.66	36.87	gi|848912447|ref|XP_012854468.1|/1.8e-64/kirola-like [Erythranthe guttata] >gi|604303754|gb|EYU23173.1| hypothetical protein MIMGU_mgv1a020758mg [Erythranthe guttata]	gi|848884525|ref|XM_012987077.1|/3.48e-34/PREDICTED: Erythranthe guttatus kirola (LOC105962753), partial mRNA	sp|P85524|KIRO_ACTDE/5e-71/Kirola OS=Actinidia deliciosa PE=1 SV=1	gmx:100776813/9e-09/probable ribose-5-phosphate isomerase-like; K01807 ribose 5-phosphate isomerase A [EC:5.3.1.6]	NA	biological_process:GO:0009607//response to biotic stimulus;GO:0006952//defense response;
CL6245.Contig3_All	CL6245.Contig3_All	361.58	281.26	300.49	227.83	252.24	263.89	172.62	181.63	149.98	323.88	293.93	249.61	218.73	304.19	272.64	292.48	289.53	270.78	gi|747053931|ref|XP_011073148.1|/1.4e-60/uncharacterized protein LOC105158189 [Sesamum indicum]	gi|698448040|ref|XM_009773516.1|/3.80e-69/PREDICTED: Nicotiana sylvestris uncharacterized LOC104222288 (LOC104222288), mRNA	NA	NA	NA	biological_process:GO:0006886//intracellular protein transport;cellular_component:GO:0016021//integral component of membrane;GO:0005783//endoplasmic reticulum;
Unigene3185_All	Unigene3185_All	361.39	371.25	395.29	89.05	103.92	102.92	73.36	71.69	58.92	146.32	156.09	136.15	102.16	162.19	150.09	114.93	116.47	110.03	gi|255543014|ref|XP_002512570.1|/5.8e-224/S-adenosylmethionine synthase 1 [Ricinus communis] >gi|223548531|gb|EEF50022.1| s-adenosylmethionine synthetase, putative [Ricinus communis]	gi|50882500|gb|AY583462.1|/0.0/Daucus carota S-adenosyl-L-methionine synthetase 2 (SAMS2) mRNA, complete cds	sp|A9P822|METK1_POPTR/0.0/S-adenosylmethionine synthase 1 OS=Populus trichocarpa GN=METK1 PE=2 SV=1	jcu:105647385/0.0/S-adenosylmethionine synthase 1; K00789 S-adenosylmethionine synthetase [EC:2.5.1.6]	SPBC14F5.05c/2e-168/---	biological_process:GO:0006556//S-adenosylmethionine biosynthetic process;GO:0006730//one-carbon metabolic process;cellular_component:GO:0005737//cytoplasm;molecular_function:GO:0005524//ATP binding;GO:0046872//metal ion binding;GO:0004478//methionine adenosyltransferase activity;
CL5135.Contig4_All	CL5135.Contig4_All	359.21	326.46	340.1	121.99	140.06	140.53	374.6	392.19	302.13	122.07	113.97	99.83	34.19	76.33	62.44	213.45	211.08	192.09	gi|225432286|ref|XP_002272904.1|/1.2e-49/cytokinesis protein sepA-like [Vitis vinifera]	NA	sp|O04133|SRC2_SOYBN/1e-100/Protein SRC2 OS=Glycine max GN=SRC2 PE=2 SV=1	egr:104421114/1e-22/formin-like protein 20; K05747 Wiskott-Aldrich syndrome protein	Rv1078/1e-09/---	cellular_component:GO:0016020//membrane;
Unigene24233_All	Unigene24233_All	359.14	278.21	297.59	82.56	95.26	83.63	254.92	272.75	198.06	130.34	107.84	98.19	68.73	141.75	125.82	154.78	169.85	150.91	gi|460395602|ref|XP_004243371.1|/9.9e-49/ethylene-responsive transcription factor 4-like [Solanum lycopersicum]	NA	sp|Q40477|ERF4_TOBAC/5e-62/Ethylene-responsive transcription factor 4 OS=Nicotiana tabacum GN=ERF4 PE=1 SV=1	egr:104450115/3e-49/ethylene-responsive transcription factor 4-like; K09286 EREBP-like factor	NA	biological_process:GO:0009987//cellular process;
CL9940.Contig2_All	CL9940.Contig2_All	359.09	255.69	256.69	19.92	22.86	16.69	4.96	5.25	5.93	9.71	7.8	9.13	24.76	34.31	31.23	16.71	16.21	13.33	gi|661870484|emb|CDP21429.1|/6.3e-67/protein product [Coffea canephora]	gi|698517685|ref|XM_009805421.1|/2.44e-66/PREDICTED: Nicotiana sylvestris kirola-like (LOC104249051), mRNA	sp|P85524|KIRO_ACTDE/3e-69/Kirola OS=Actinidia deliciosa PE=1 SV=1	gmx:100776813/7e-08/probable ribose-5-phosphate isomerase-like; K01807 ribose 5-phosphate isomerase A [EC:5.3.1.6]	NA	biological_process:GO:0009607//response to biotic stimulus;GO:0006952//defense response;
CL12944.Contig3_All	CL12944.Contig3_All	358.85	345.37	355.89	268.33	310.2	302.8	565.42	632.97	482.17	288.37	301.1	266.06	244.4	369.29	334.11	381.73	395.75	380.79	gi|162951424|gb|ABY21704.1|/1.3e-262/precursor [Panax ginseng]	gi|162951423|gb|EU327037.1|/0.0/Panax ginseng catalase-1 precursor (Cat1) mRNA, complete cds	sp|P30567|CATA2_GOSHI/0.0/Catalase isozyme 2 OS=Gossypium hirsutum GN=CAT2 PE=2 SV=1	vvi:100244516/0.0/catalase isozyme 1; K03781 catalase [EC:1.11.1.6]	lin2920/3e-148/---	biological_process:GO:0042542//response to hydrogen peroxide;GO:0042744//hydrogen peroxide catabolic process;GO:0055114//oxidation-reduction process;GO:0098869//cellular oxidant detoxification;cellular_component:GO:0005737//cytoplasm;molecular_function:GO:0004096//catalase activity;GO:0046872//metal ion binding;GO:0020037//heme binding;
Unigene756_All	Unigene756_All	356.28	424.91	404.94	279.09	283.74	262.41	146.11	177.48	111.95	374.7	313.3	267.64	183.65	283.25	261.17	266.45	253.69	263.09	gi|629080813|gb|KCW47258.1|/3.2e-17/protein EUGRSUZ_K01055 [Eucalyptus grandis]	NA	NA	NA	NA	NA
CL14767.Contig3_All	CL14767.Contig3_All	355.93	252.84	242.82	448.43	519.93	490.31	598.37	717.48	488.45	155.99	135.4	108.45	59.2	128.72	112.77	826.9	841.02	746.11	gi|257786547|gb|ACV66985.1|/1.3e-92/membrane aquaporin 1 [Hevea brasiliensis]	gi|961454927|gb|KR012937.1|/3.27e-131/Prunus avium aquaporin PIP 1.2 mRNA, complete cds	sp|Q8LAA6|PIP15_ARATH/9e-113/Probable aquaporin PIP1-5 OS=Arabidopsis thaliana GN=PIP1-5 PE=2 SV=2	jcu:105645794/6e-115/aquaporin; aquaporin PIP1-3; K09872 aquaporin PIP	SMc01870/1e-24/---	biological_process:GO:0006810//transport;cellular_component:GO:0016021//integral component of membrane;molecular_function:GO:0005215//transporter activity;
CL5278.Contig2_All	CL5278.Contig2_All	355.16	396.28	365.66	209.81	241.99	225.62	165.6	157.97	157.14	452.34	471.41	471.23	320.65	388.71	385.7	308.91	319.53	312.69	gi|658015802|ref|XP_008343231.1|/2.4e-162/cathepsin B-like [Malus domestica]	gi|596108916|ref|XM_007221424.1|/1.74e-179/Prunus persica hypothetical protein (PRUPE_ppa007538mg) mRNA, complete cds	sp|Q8RWQ9|ALEUL_ARATH/2e-32/Thiol protease aleurain-like OS=Arabidopsis thaliana GN=At3g45310 PE=2 SV=1	mdm:103405978/0.0/cathepsin B-like; K01363 cathepsin B [EC:3.4.22.1]	AF1946_2/9e-14/---	biological_process:GO:0006508//proteolysis;GO:0050790//regulation of catalytic activity;molecular_function:GO:0004197//cysteine-type endopeptidase activity;
CL10768.Contig1_All	CL10768.Contig1_All	354.41	366.01	393.97	140.95	152.6	157.88	231.42	183.04	206.04	189.46	235.43	219.18	142.53	264.8	220.73	145.08	150.82	142.92	gi|661882468|emb|CDP14048.1|/7.7e-193/protein product [Coffea canephora]	gi|823259918|ref|XM_012607221.1|/7.31e-64/PREDICTED: Gossypium raimondii nematode resistance protein-like HSPRO2 (LOC105782468), mRNA	sp|O04203|HSPR2_ARATH/1e-165/Nematode resistance protein-like HSPRO2 OS=Arabidopsis thaliana GN=HSPRO2 PE=1 SV=1	NA	NA	biological_process:GO:0006952//defense response;
CL6611.Contig4_All	CL6611.Contig4_All	353.19	443.58	344.32	193.09	222.41	187.13	400.24	535.2	311.98	4.84	9.4	10.34	6.46	6.84	7.92	458.2	496.93	404.49	gi|590699457|ref|XP_007045933.1|/4.3e-19/protein 1, putative [Theobroma cacao] >gi|508709868|gb|EOY01765.1| Nodulin-related protein 1, putative [Theobroma cacao]	NA	sp|Q9FPQ6|GP1_CHLRE/5e-08/Vegetative cell wall protein gp1 OS=Chlamydomonas reinhardtii GN=GP1 PE=1 SV=1	pxb:103956400/6e-07/transcription initiation factor TFIID subunit 12; K03126 transcription initiation factor TFIID subunit 12	NA	NA
Unigene46462_All	Unigene46462_All	352.74	252.17	313.5	0.15	0.31	0.62	0.95	1.69	0.98	54.51	38.68	28.69	43.05	27.06	34.8	1.72	2.63	3.28	NA	NA	NA	NA	NA	NA
Unigene15627_All	Unigene15627_All	351.61	279.09	303.85	216.97	243.97	241.66	298.76	305.03	237.49	241.99	220.94	187.44	151.43	272.9	230.41	321.65	302.48	273.23	gi|743768852|ref|XP_010914702.1|/1.3e-64/ubiquitin-40S ribosomal protein S27a-like isoform X2 [Elaeis guineensis]	gi|721685220|gb|KF815714.1|/0.0/Panax notoginseng ubiquitin (UBI) mRNA, partial cds	sp|P62981|RS27A_SOLTU/9e-111/Ubiquitin-40S ribosomal protein S27a OS=Solanum tuberosum GN=UBI3 PE=2 SV=2	cit:102610115/1e-111/ubiquitin-40S ribosomal protein S27a-like; K02977 small subunit ribosomal protein S27Ae	SPAC6G10.11c_1/4e-61/---	NA
Unigene46217_All	Unigene46217_All	351.26	391.1	387.34	77.66	90.61	92.73	86.67	90.78	79.59	111.2	123.85	122.07	92.25	131.7	130.04	146.04	141.5	152.57	gi|697183297|ref|XP_009600669.1|/3.1e-65/protein YLS9 [Nicotiana tomentosiformis]	NA	sp|Q9SJ52|YLS9_ARATH/6e-17/Protein YLS9 OS=Arabidopsis thaliana GN=YLS9 PE=2 SV=1	NA	NA	cellular_component:GO:0016020//membrane;
Unigene36952_All	Unigene36952_All	350.85	432.11	433.22	215.23	254.25	210.15	745.9	753.37	616.24	228.12	219.54	188.03	174.09	270.13	242.3	350.42	344.92	323.59	gi|922357372|ref|XP_003617230.2|/2.1e-61/branch site p14-like protein [Medicago truncatula] >gi|217071004|gb|ACJ83862.1| unknown [Medicago truncatula] >gi|388522783|gb|AFK49453.1| unknown [Medicago truncatula] >gi|657385801|gb|AET00189.2| Pre-mRNA branch site p14-like protein [Medicago truncatula]	gi|388512156|gb|BT144346.1|/1.26e-92/Lotus japonicus clone JCVI-FLLj-7O5 unknown mRNA	sp|Q9FMP4|SF3B6_ARATH/7e-78/Splicing factor 3B subunit 6-like protein OS=Arabidopsis thaliana GN=At5g12190 PE=2 SV=1	gmx:100802877/4e-81/pre-mRNA branch site p14-like protein-like; K12833 pre-mRNA branch site protein p14	ECU02g0530/5e-16/---	biological_process:GO:0000398//mRNA splicing, via spliceosome;cellular_component:GO:0071011//precatalytic spliceosome;GO:0071013//catalytic step 2 spliceosome;GO:0005686//U2 snRNP;GO:0005684//U2-type spliceosomal complex;GO:0005689//U12-type spliceosomal complex;molecular_function:GO:0003676//nucleic acid binding;GO:0000166//nucleotide binding;
CL6702.Contig5_All	CL6702.Contig5_All	350.19	266.24	255.28	2.28	22.29	69.46	17.59	22.58	26.93	2352.4	2315.33	2105.7	8097.48	11435.8	10412.6	166.48	186.02	188.55	gi|51701931|sp|P83618.2|RN28_PANGI/1.7e-135/Full=Ribonuclease-like storage protein; AltName: Full=Root 28 kDa major protein; Flags: Precursor >gi|40557610|gb|AAR88098.1| RNase-like major storage protein [Panax ginseng]	gi|575878527|gb|KC751542.1|/0.0/Panax notoginseng RNase-like major storage protein (PMP) mRNA, complete cds	sp|P83618|RN28_PANGI/4e-173/Ribonuclease-like storage protein OS=Panax ginseng PE=1 SV=2	aly:ARALYDRAFT_471583/2e-35/ribonuclease T2 family protein; K01166 ribonuclease T2 [EC:3.1.27.1]	NA	biological_process:GO:0090502//RNA phosphodiester bond hydrolysis, endonucleolytic;molecular_function:GO:0045735//nutrient reservoir activity;GO:0003723//RNA binding;GO:0033897//ribonuclease T2 activity;
CL139.Contig96_All	CL139.Contig96_All	347.74	475.89	537.61	147.06	179.8	187.03	108.56	83.1	92.89	1280.03	2023.59	1833.63	1399.27	1780.24	1736.44	79.37	87.81	83.66	gi|31322133|gb|AAO38031.1|/6.7e-211/acid acetylenase [Hedera helix]	gi|31322132|gb|AY166772.1|/0.0/Hedera helix delta12-fatty acid acetylenase mRNA, complete cds	sp|Q8GZC3|FAD2_VERFO/0.0/Delta(12)-fatty-acid desaturase FAD2 OS=Vernicia fordii GN=FAD2 PE=1 SV=1	sot:102597622/0.0/omega-6 fatty acid desaturase, endoplasmic reticulum-like; K10256 omega-6 fatty acid desaturase (delta-12 desaturase) [EC:1.14.19.-]	all1597/4e-77/---	biological_process:GO:0006629//lipid metabolic process;cellular_component:GO:0016021//integral component of membrane;
CL1290.Contig3_All	CL1290.Contig3_All	346.55	291.93	312.39	184.1	209.68	210.42	45.89	43.83	34.98	255.52	265.74	242.65	241.39	387.04	339.26	135.29	133.26	128.73	gi|73759789|dbj|BAE20169.1|/2.2e-145/[Panax ginseng]	gi|73759788|dbj|AB232686.1|/0.0/Panax ginseng mRNA for peroxidase, complete cds	sp|Q96520|PER12_ARATH/5e-138/Peroxidase 12 OS=Arabidopsis thaliana GN=PER12 PE=1 SV=1	fve:101310766/4e-172/peroxidase 12; K00430 peroxidase [EC:1.11.1.7]	NA	biological_process:GO:0009664//plant-type cell wall organization;GO:0006979//response to oxidative stress;GO:0098869//cellular oxidant detoxification;GO:0055114//oxidation-reduction process;GO:0042744//hydrogen peroxide catabolic process;cellular_component:GO:0005576//extracellular region;GO:0009505//plant-type cell wall;molecular_function:GO:0004601//peroxidase activity;GO:0046872//metal ion bin…
CL4261.Contig2_All	CL4261.Contig2_All	345.87	578.39	547.38	19.34	25.02	26.58	18.24	20.55	21.92	768.8	844.55	850.19	888.2	881.58	923.91	20.86	29.78	26.59	gi|225446491|ref|XP_002278211.1|/1.3e-138/trans-resveratrol di-O-methyltransferase [Vitis vinifera]	gi|955326104|ref|XM_003527359.3|/4.25e-41/PREDICTED: Glycine max trans-resveratrol di-O-methyltransferase (LOC100794122), mRNA	sp|B6VJS4|ROMT_VITVI/2e-162/Trans-resveratrol di-O-methyltransferase OS=Vitis vinifera GN=ROMT PE=1 SV=2	vvi:100233030/5e-160/OMT2.1; O-methyltransferase; K16040 trans-resveratrol di-O-methyltransferase [EC:2.1.1.240]	Rv0567/5e-12/---	biological_process:GO:0032259//methylation;GO:0019438//aromatic compound biosynthetic process;molecular_function:GO:0046983//protein dimerization activity;GO:0008171//O-methyltransferase activity;GO:0008757//S-adenosylmethionine-dependent methyltransferase activity;
Unigene12553_All	Unigene12553_All	343.68	323.55	343.28	200.93	213.62	205.91	263.46	213.58	233.31	116.56	130.78	116.06	118.34	167.95	151.2	328.97	327.82	307.53	gi|225432454|ref|XP_002278692.1|/8.0e-44/uncharacterized protein LOC100257948 [Vitis vinifera]	gi|1004606513|gb|KU187967.1|/1.76e-10/Ziziphus jujuba mitochondrion, complete genome	NA	NA	NA	NA
Unigene24353_All	Unigene24353_All	343.08	280.65	289.45	345.99	395.56	357.38	324.33	321.64	265.98	231.32	202.22	197.22	172.55	255.96	226.8	280.72	287.07	280.64	gi|659123670|ref|XP_008461779.1|/3.2e-102/60S ribosomal protein L6-1-like [Cucumis melo]	gi|89475531|gb|DQ384529.1|/0.0/Panax ginseng clone PG6L-6 unknown mRNA	sp|P34091|RL6_MESCR/3e-130/60S ribosomal protein L6 OS=Mesembryanthemum crystallinum GN=RPL6 PE=2 SV=1	cmo:103500301/8e-141/60S ribosomal protein L6-1-like; K02934 large subunit ribosomal protein L6e	YLR448w/5e-55/---	biological_process:GO:0006412//translation;cellular_component:GO:0005840//ribosome;molecular_function:GO:0003735//structural constituent of ribosome;
Unigene19248_All	Unigene19248_All	342.72	408.97	328.49	207.33	250.63	241.06	376.01	458.14	275.81	246.2	204.8	213.48	120.19	246.5	220.78	291.66	274.22	324.7	gi|187373099|gb|ACD03270.1|/7.8e-39/RNA-binding protein [Nicotiana tabacum]	gi|698518762|ref|XM_009805947.1|/7.30e-67/PREDICTED: Nicotiana sylvestris glycine-rich RNA-binding protein-like (LOC104249507), mRNA	sp|Q03878|GRP1_DAUCA/1e-94/Glycine-rich RNA-binding protein OS=Daucus carota PE=2 SV=1	pop:POPTR_0004s16260g/4e-91/glycine-rich RNA-binding family protein; K13195 cold-inducible RNA-binding protein	alr2311/1e-19/---	molecular_function:GO:0000166//nucleotide binding;GO:0003676//nucleic acid binding;
CL4120.Contig1_All	CL4120.Contig1_All	342.16	447.9	441.32	249.93	303.27	281	871.34	977.49	658.54	390.7	350.41	261.83	161.31	338.15	293.06	489.47	509.27	457.03	gi|743805930|ref|XP_011017785.1|/5.5e-33/cucumber peeling cupredoxin-like [Populus euphratica]	NA	sp|P93329|NO20_MEDTR/4e-35/Early nodulin-20 OS=Medicago truncatula GN=ENOD20 PE=3 SV=1	gmx:100776781/1e-22/probable pectinesterase/pectinesterase inhibitor 47-like; K01051 pectinesterase [EC:3.1.1.11]	RSc2303/5e-16/---	NA
Unigene78023_All	Unigene78023_All	340.15	296.82	325.49	233.07	262.8	252.26	211.98	204.61	183.62	161.42	142.53	128.05	97.08	168.37	158.78	250.52	230.99	213.34	gi|195606516|gb|ACG25088.1|/3.9e-71/H3 [Zea mays]	gi|764515799|ref|XM_004288116.2|/9.17e-150/PREDICTED: Fragaria vesca subsp. vesca histone H3.3 (LOC101310256), mRNA	sp|Q71H73|H33_VITVI/5e-91/Histone H3.3 OS=Vitis vinifera PE=2 SV=3	ppp:PHYPADRAFT_111893/7e-90/HTR1512; histone H3; K11253 histone H3	SPBC1105.11c/2e-81/---	NA
Unigene27404_All	Unigene27404_All	339.82	305.9	279.31	79.18	95.34	75.7	211.33	255.22	196.56	64.18	65.07	63.36	30.05	43.22	48.72	405.07	360.88	364.53	gi|551486054|gb|AGY31281.1|/3.1e-104/peroxidase 1 [Panax ginseng]	gi|551486053|gb|KF691746.1|/0.0/Panax ginseng glutathione peroxidase 1 mRNA, complete cds	sp|O48646|GPX6_ARATH/2e-100/Probable phospholipid hydroperoxide glutathione peroxidase 6, mitochondrial OS=Arabidopsis thaliana GN=GPX6 PE=2 SV=2	mdm:103446626/1e-103/probable phospholipid hydroperoxide glutathione peroxidase 6, mitochondrial; K00432 glutathione peroxidase [EC:1.11.1.9]	BH2830/2e-53/---	biological_process:GO:0098869//cellular oxidant detoxification;GO:0055114//oxidation-reduction process;GO:0006979//response to oxidative stress;molecular_function:GO:0004602//glutathione peroxidase activity;
CL5320.Contig4_All	CL5320.Contig4_All	337.47	240.99	249.38	465.98	508.67	482.76	30.98	27.36	25.76	89.33	118.68	104.22	152.11	167.53	153.17	609.35	599.69	550.28	gi|816206858|gb|AKE81099.1|/3.0e-174/[Populus tomentosa]	gi|349706284|emb|FQ389804.1|/0.0/Vitis vinifera clone SS0AEB19YK01	sp|Q9SB81|PER42_ARATH/0.0/Peroxidase 42 OS=Arabidopsis thaliana GN=PER42 PE=1 SV=2	pop:POPTR_0004s01510g/0.0/POPTRDRAFT_647567; Peroxidase 42 precursor family protein; K00430 peroxidase [EC:1.11.1.7]	NA	biological_process:GO:0006979//response to oxidative stress;GO:0009664//plant-type cell wall organization;GO:0042744//hydrogen peroxide catabolic process;GO:0055114//oxidation-reduction process;GO:0098869//cellular oxidant detoxification;cellular_component:GO:0005576//extracellular region;GO:0009505//plant-type cell wall;molecular_function:GO:0004601//peroxidase activity;GO:0046872//metal ion bin…
CL15051.Contig1_All	CL15051.Contig1_All	335.84	266.15	305.05	383.04	434.25	456.41	435.84	480.09	358.88	472.46	406.25	374.71	208.42	325.11	264.3	664.5	688.33	629.09	gi|590593794|ref|XP_007017672.1|/1.6e-154/family cysteine protease [Theobroma cacao] >gi|508723000|gb|EOY14897.1| Papain family cysteine protease [Theobroma cacao]	gi|743851229|ref|XM_011030638.1|/9.23e-162/PREDICTED: Populus euphratica cysteine proteinase 15A-like (LOC105128811), mRNA	sp|P43296|RD19A_ARATH/0.0/Cysteine proteinase RD19a OS=Arabidopsis thaliana GN=RD19A PE=2 SV=1	tcc:TCM_034140/0.0/Papain family cysteine protease; K01373 cathepsin F [EC:3.4.22.41]	AF1946_2/8e-22/---	biological_process:GO:0006508//proteolysis;molecular_function:GO:0008234//cysteine-type peptidase activity;
Unigene25531_All	Unigene25531_All	335.3	383.99	353.76	20.57	41.52	41.1	3.24	1.71	4.28	651.2	751.22	673.06	429.21	670.14	628.67	53.7	55.36	52.31	gi|702248351|ref|XP_010058070.1|/2.6e-161/omega-6 fatty acid desaturase, endoplasmic reticulum isozyme 2 isoform X1 [Eucalyptus grandis] >gi|702248357|ref|XP_010058078.1| PREDICTED: omega-6 fatty acid desaturase, endoplasmic reticulum isozyme 2 isoform X1 [Eucalyptus grandis]	gi|58578275|emb|AJ879069.1|/2.71e-28/Capsicum chinense mRNA for omega-6 fatty acid desaturase	sp|Q8GZC3|FAD2_VERFO/0.0/Delta(12)-fatty-acid desaturase FAD2 OS=Vernicia fordii GN=FAD2 PE=1 SV=1	egr:104445836/0.0/omega-6 fatty acid desaturase, endoplasmic reticulum isozyme 2; K10256 omega-6 fatty acid desaturase (delta-12 desaturase) [EC:1.14.19.-]	all1597/1e-76/---	biological_process:GO:0006629//lipid metabolic process;GO:0055114//oxidation-reduction process;cellular_component:GO:0016021//integral component of membrane;molecular_function:GO:0016717//oxidoreductase activity, acting on paired donors, with oxidation of a pair of donors resulting in the reduction of molecular oxygen to two molecules of water;
CL4736.Contig3_All	CL4736.Contig3_All	334.89	285.28	271.02	222.31	251.34	226.15	266.39	270.02	240.99	249.65	213.06	179.22	193.97	251.16	244.77	251.41	246.97	231.74	gi|586694948|ref|XP_006843688.1|/5.1e-98/60S ribosomal protein L11 [Amborella trichopoda] >gi|548846056|gb|ERN05363.1| hypothetical protein AMTR_s00007p00200160 [Amborella trichopoda]	gi|349712822|emb|FQ379645.1|/1.23e-168/Vitis vinifera clone SS0AEA1YN05	sp|P46287|RL11_MEDSA/1e-123/60S ribosomal protein L11 OS=Medicago sativa GN=RPL11 PE=2 SV=1	cit:102625025/1e-125/60S ribosomal protein L11-like; K02868 large subunit ribosomal protein L11e	SPBC17G9.10/1e-87/---	biological_process:GO:0006412//translation;cellular_component:GO:0005840//ribosome;molecular_function:GO:0003735//structural constituent of ribosome;
CL9481.Contig1_All	CL9481.Contig1_All	333.09	311.17	303.63	335.93	367.77	359.83	156.44	147.8	122.6	177.72	188.41	166.14	107.48	193.29	155.66	364.1	332.21	331.68	gi|255580907|ref|XP_002531272.1|/5.9e-23/histone H1 [Ricinus communis] >gi|223529105|gb|EEF31085.1| histone h1/h5, putative [Ricinus communis]	NA	sp|P37218|H1_SOLLC/5e-82/Histone H1 OS=Solanum lycopersicum PE=3 SV=1	vvi:100259836/3e-87/histone H1; K11275 histone H1/5	CC3441/8e-23/---	biological_process:GO:0006334//nucleosome assembly;cellular_component:GO:0005634//nucleus;GO:0000786//nucleosome;molecular_function:GO:0003677//DNA binding;
CL3600.Contig1_All	CL3600.Contig1_All	331.01	310.29	314.09	234.14	277.42	256.87	344.86	369.68	308.64	266.79	237.61	221.28	248.93	292.55	263.81	254.78	246.84	264.69	gi|255551855|ref|XP_002516973.1|/2.1e-93/60S ribosomal protein L19-3 [Ricinus communis] >gi|223544061|gb|EEF45587.1| 60S ribosomal protein L19, putative [Ricinus communis]	gi|731395544|ref|XM_002272321.3|/0.0/PREDICTED: Vitis vinifera 60S ribosomal protein L19-like (LOC100246855), mRNA	sp|Q9SRX2|RL191_ARATH/4e-124/60S ribosomal protein L19-1 OS=Arabidopsis thaliana GN=RPL19A PE=2 SV=1	cmo:103492800/2e-133/60S ribosomal protein L19-1-like; K02885 large subunit ribosomal protein L19e	SPCC1682.14/2e-77/---	biological_process:GO:0006412//translation;cellular_component:GO:0005840//ribosome;molecular_function:GO:0003735//structural constituent of ribosome;
CL9142.Contig2_All	CL9142.Contig2_All	328.89	382.32	343.72	173.22	192.57	185.8	49.03	55.69	36.68	98.64	83.57	71.69	36.41	79.04	57.26	119.71	132.62	122.04	gi|387600326|gb|AFJ92671.1|/4.6e-45/protein [Vitis amurensis]	gi|657955679|ref|XM_008371088.1|/2.94e-30/PREDICTED: Malus x domestica protein EARLY RESPONSIVE TO DEHYDRATION 15-like (LOC103432879), mRNA	sp|Q39096|ERD15_ARATH/7e-17/Protein EARLY RESPONSIVE TO DEHYDRATION 15 OS=Arabidopsis thaliana GN=ERD15 PE=1 SV=1	NA	NA	NA
Unigene41651_All	Unigene41651_All	328.43	314.79	285.65	56.91	63.7	57.08	118.8	114.79	100.41	131.47	106.98	103.29	99.48	151.57	148.62	89.12	77.1	75.75	gi|976916714|gb|KVI02215.1|/4.6e-48/EF-hand [Cynara cardunculus var. scolymus]	gi|778676169|ref|XM_004152861.2|/5.24e-24/PREDICTED: Cucumis sativus calcium-binding protein PBP1 (LOC101209897), mRNA	sp|Q9LSQ6|PBP1_ARATH/2e-42/Calcium-binding protein PBP1 OS=Arabidopsis thaliana GN=PBP1 PE=1 SV=1	pda:103707714/2e-30/calcium-binding protein KIC-like; K02183 calmodulin	YOR257w/4e-08/---	molecular_function:GO:0005509//calcium ion binding;
CL139.Contig30_All	CL139.Contig30_All	327.96	397.4	379.08	28.52	40.45	46.57	20.79	16.47	18.79	686.51	939.48	894.46	734.27	814.79	815.05	20.19	22.35	26.4	gi|31322133|gb|AAO38031.1|/2.9e-223/acid acetylenase [Hedera helix]	gi|31322132|gb|AY166772.1|/0.0/Hedera helix delta12-fatty acid acetylenase mRNA, complete cds	sp|Q8GZC3|FAD2_VERFO/0.0/Delta(12)-fatty-acid desaturase FAD2 OS=Vernicia fordii GN=FAD2 PE=1 SV=1	jcu:105646514/0.0/omega-6 fatty acid desaturase, endoplasmic reticulum isozyme 2; K10256 omega-6 fatty acid desaturase (delta-12 desaturase) [EC:1.14.19.-]	all1597/9e-78/---	biological_process:GO:0055114//oxidation-reduction process;GO:0006629//lipid metabolic process;cellular_component:GO:0016021//integral component of membrane;molecular_function:GO:0016717//oxidoreductase activity, acting on paired donors, with oxidation of a pair of donors resulting in the reduction of molecular oxygen to two molecules of water;
Unigene46212_All	Unigene46212_All	327.89	302.24	314.73	6.18	6.4	6.2	1.34	1.18	1.06	8.26	8.71	7.92	75.58	86.93	77.8	5.87	6.23	6.72	gi|255552241|ref|XP_002517165.1|/3.9e-145/basic 7S globulin [Ricinus communis] >gi|223543800|gb|EEF45328.1| basic 7S globulin 2 precursor small subunit, putative [Ricinus communis]	NA	sp|P13917|7SB1_SOYBN/9e-83/Basic 7S globulin OS=Glycine max GN=BG PE=1 SV=2	tcc:TCM_041550/3e-10/Eukaryotic aspartyl protease family protein isoform 1; K00924	NA	molecular_function:GO:0008233//peptidase activity;
CL5324.Contig1_All	CL5324.Contig1_All	327.85	223.92	211.19	40.17	49.24	43.33	74.62	83.33	68.06	12.31	8.32	11.75	8.45	17.04	15.57	86.13	101.75	84.16	gi|976917232|gb|KVI02717.1|/1.2e-17/embryogenesis abundant protein, LEA-18 [Cynara cardunculus var. scolymus]	NA	NA	NA	NA	NA
Unigene14267_All	Unigene14267_All	326.24	229.62	261.91	397.79	432.25	477.92	485.08	460.68	414.83	552.31	544.24	493.62	189.27	305.07	266.45	539.23	513.8	516.29	gi|992156708|gb|KXG20688.1|/2.8e-124/protein SORBI_010G239500 [Sorghum bicolor]	gi|702350723|ref|XR_726015.1|/0.0/PREDICTED: Eucalyptus grandis polyubiquitin-like (LOC104445529), misc_RNA	sp|P0CH33|UBQ11_ARATH/1e-156/Polyubiquitin 11 OS=Arabidopsis thaliana GN=UBQ11 PE=1 SV=1	gmx:100800638/2e-157/polyubiquitin-like; K08770 ubiquitin C	YLL039c/3e-151/---	cellular_component:GO:0005737//cytoplasm;GO:0016021//integral component of membrane;
CL6611.Contig3_All	CL6611.Contig3_All	326.22	341.15	316.2	111.94	161.35	149.11	238.4	329.3	249.64	0	3.92	4.79	0	3.34	1.02	317.54	296.61	285.43	gi|590699457|ref|XP_007045933.1|/4.5e-19/protein 1, putative [Theobroma cacao] >gi|508709868|gb|EOY01765.1| Nodulin-related protein 1, putative [Theobroma cacao]	NA	sp|Q9FPQ6|GP1_CHLRE/5e-08/Vegetative cell wall protein gp1 OS=Chlamydomonas reinhardtii GN=GP1 PE=1 SV=1	pxb:103956400/7e-07/transcription initiation factor TFIID subunit 12; K03126 transcription initiation factor TFIID subunit 12	NA	NA
CL13247.Contig3_All	CL13247.Contig3_All	325.85	311.4	310.9	287.56	354.74	315.55	62.99	70.26	57.66	130.91	120.28	98.84	60.55	119.97	101.21	517.93	500.14	471.11	gi|357973578|gb|AET97665.1|/1.2e-40/peroxide induced protein 1 [Camellia sinensis]	NA	NA	NA	NA	NA
CL4091.Contig1_All	CL4091.Contig1_All	324.76	272.95	273.45	322.21	363.13	348.9	317.47	289.9	270.31	482.6	474.92	404.32	222.4	373.11	328.03	392.66	372.77	364.37	gi|802761376|ref|XP_012089770.1|/9.8e-54/macrophage migration inhibitory factor homolog isoform X2 [Jatropha curcas]	gi|985453179|ref|XM_006481054.2|/4.69e-98/PREDICTED: Citrus sinensis macrophage migration inhibitory factor homolog (LOC102630667), transcript variant X2, mRNA	NA	egu:105057162/3e-69/macrophage migration inhibitory factor homolog; K07253 phenylpyruvate tautomerase [EC:5.3.2.1]	NA	cellular_component:GO:0009507//chloroplast;
CL11130.Contig3_All	CL11130.Contig3_All	324.61	263.14	297.03	121.91	129.07	138.12	138.7	177.54	115.61	696.85	535.15	438.37	309.57	522.18	442.79	248.1	250.85	231.75	gi|255552543|ref|XP_002517315.1|/1.6e-98/3-oxoacyl-[acyl-carrier-protein] reductase FabG [Ricinus communis] >gi|223543578|gb|EEF45108.1| 2,4-dienoyl-CoA reductase, putative [Ricinus communis]	gi|743862423|ref|XM_010945227.1|/2.32e-13/PREDICTED: Elaeis guineensis 3-oxoacyl-[acyl-carrier-protein] reductase, chloroplastic-like (LOC105061240), mRNA	sp|P28643|FABG_CUPLA/6e-34/3-oxoacyl-[acyl-carrier-protein] reductase, chloroplastic OS=Cuphea lanceolata GN=CLKR27 PE=2 SV=1	mus:103979970/9e-95/hydroxysteroid dehydrogenase-like protein 2 isoform X1; K02934 large subunit ribosomal protein L6e	MA0107/1e-33/---	biological_process:GO:0055114//oxidation-reduction process;molecular_function:GO:0004316//3-oxoacyl-[acyl-carrier-protein] reductase (NADPH) activity;
Unigene13553_All	Unigene13553_All	323.78	252.98	274.51	145.39	150.85	140.77	181.68	189.51	137.78	256.16	203.82	171.49	138.97	211.52	191.55	260.23	279.37	249.91	gi|703110452|ref|XP_010099593.1|/5.3e-28/mononucleotide adenylyltransferase 1 [Morus notabilis] >gi|587891357|gb|EXB79987.1| Nicotinamide mononucleotide adenylyltransferase 1 [Morus notabilis]	gi|697180998|ref|XM_009601188.1|/2.94e-50/PREDICTED: Nicotiana tomentosiformis 40S ribosomal protein S28 (LOC104095137), mRNA	sp|P46302|RS28_MAIZE/5e-32/40S ribosomal protein S28 OS=Zea mays GN=RPS28 PE=3 SV=1	mtr:MTR_6g013210/2e-36/30S ribosomal protein S28e; K02979 small subunit ribosomal protein S28e	SPCC285.15c/2e-23/---	biological_process:GO:0006412//translation;GO:0009435//NAD biosynthetic process;cellular_component:GO:0005840//ribosome;molecular_function:GO:0003735//structural constituent of ribosome;GO:0004515//nicotinate-nucleotide adenylyltransferase activity;GO:0000309//nicotinamide-nucleotide adenylyltransferase activity;GO:0005524//ATP binding;
Unigene38284_All	Unigene38284_All	322.91	429.65	440.11	382.98	392.43	415.8	322.86	302.98	294.86	462.04	546.89	565.9	316.65	373.78	370.78	278.14	254.65	267.53	gi|526118006|ref|NP_001268171.1|/2.9e-79/protein LOC100260557 [Vitis vinifera] >gi|76559894|tpe|CAI56334.1| TPA: isoflavone reductase-like protein 5 [Vitis vinifera]	gi|526118005|ref|NM_001281242.1|/7.90e-77/Vitis vinifera isoflavone reductase-like protein 5 (IFRL5), mRNA >gi|76559893|tpe|BN000710.1| TPA_inf: Vitis vinifera mRNA for isoflavone reductase-like protein 5 (ifrl5 gene)	sp|E1U332|ALL12_OLEEU/2e-94/Isoflavone reductase-like protein OS=Olea europaea PE=1 SV=1	bvg:104908227/5e-50/leucoanthocyanidin reductase-like; K13081 leucoanthocyanidin reductase [EC:1.17.1.3]	NA	NA
CL12768.Contig1_All	CL12768.Contig1_All	320.9	278.49	284.95	181.88	215.6	218.46	303.54	373.36	293.37	242.69	187.44	174.62	156.41	262.17	224.46	263.32	268.7	259.36	gi|1009135762|ref|XP_015885161.1|/2.0e-45/60S ribosomal protein L37-3-like [Ziziphus jujuba]	gi|802633402|ref|XM_012222066.1|/1.52e-76/PREDICTED: Jatropha curcas 60S ribosomal protein L37-1 (LOC105638277), mRNA	sp|Q8LFH7|RL371_ARATH/1e-57/60S ribosomal protein L37-1 OS=Arabidopsis thaliana GN=RPL37A PE=3 SV=1	jcu:105638277/2e-61/60S ribosomal protein L37-1; K02922 large subunit ribosomal protein L37e	YLR185w/4e-39/---	biological_process:GO:0006412//translation;cellular_component:GO:0022625//cytosolic large ribosomal subunit;molecular_function:GO:0046872//metal ion binding;GO:0003735//structural constituent of ribosome;GO:0019843//rRNA binding;
CL1851.Contig3_All	CL1851.Contig3_All	320.83	158.52	187.32	310.03	349.05	344.41	324.18	405.85	259.63	13.36	9.93	9.75	17.36	37.43	27.42	269.18	270.96	236.61	gi|558064721|gb|AHA50083.1|/4.5e-119/intrinsic protein [Eleutherococcus senticosus]	gi|558064720|gb|KF498593.1|/0.0/Eleutherococcus senticosus isolate ESJX tonoplast intrinsic protein mRNA, complete cds	sp|P50156|TIP11_ORYSJ/8e-133/Probable aquaporin TIP1-1 OS=Oryza sativa subsp. japonica GN=TIP1-1 PE=2 SV=1	sly:778315/2e-138/aquaporin-like; K09873 aquaporin TIP	MTH103/8e-26/---	biological_process:GO:0006810//transport;cellular_component:GO:0016021//integral component of membrane;molecular_function:GO:0005215//transporter activity;
Unigene32126_All	Unigene32126_All	320.26	273.8	276.71	29.47	34.24	33.27	32.59	31.54	29.04	78.18	87.67	71.31	72.79	136.22	110.13	21.66	20.52	18.34	gi|319992787|emb|CBJ55932.1|/3.9e-51/response factor 2.1 [Bupleurum kaoi]	gi|848884792|ref|XM_012987203.1|/2.65e-51/PREDICTED: Erythranthe guttatus ethylene-responsive transcription factor 2-like (LOC105962869), mRNA	sp|O80338|EF101_ARATH/5e-53/Ethylene-responsive transcription factor 2 OS=Arabidopsis thaliana GN=ERF2 PE=2 SV=1	sot:102595148/4e-57/ethylene-responsive transcription factor 2-like; K09286 EREBP-like factor	NA	biological_process:GO:0006351//transcription, DNA-templated;
CL139.Contig10_All	CL139.Contig10_All	319.56	341.38	328.23	30.52	38.37	33.52	30.62	29.63	26.04	485.93	627.94	537.81	467.65	519.71	533.78	24.48	30.01	29.75	gi|31322133|gb|AAO38031.1|/2.3e-220/acid acetylenase [Hedera helix]	gi|31322132|gb|AY166772.1|/0.0/Hedera helix delta12-fatty acid acetylenase mRNA, complete cds	sp|Q8GZC3|FAD2_VERFO/0.0/Delta(12)-fatty-acid desaturase FAD2 OS=Vernicia fordii GN=FAD2 PE=1 SV=1	jcu:105646514/0.0/omega-6 fatty acid desaturase, endoplasmic reticulum isozyme 2; K10256 omega-6 fatty acid desaturase (delta-12 desaturase) [EC:1.14.19.-]	all1597/3e-76/---	biological_process:GO:0006629//lipid metabolic process;GO:0055114//oxidation-reduction process;cellular_component:GO:0016021//integral component of membrane;molecular_function:GO:0016717//oxidoreductase activity, acting on paired donors, with oxidation of a pair of donors resulting in the reduction of molecular oxygen to two molecules of water;
CL10149.Contig2_All	CL10149.Contig2_All	319.48	306.78	309.01	347.72	391.15	355.64	196.97	209.42	190.76	82.02	70.03	65.25	117.63	130.01	141.45	250.07	236.4	244.46	gi|729668|sp|P40267.1|H1_SOLPN/9.3e-33/Full=Histone H1 >gi|436823|gb|AAB03076.1| histone H1 [Solanum pennellii]	gi|703126032|ref|XM_010105159.1|/3.10e-37/Morus notabilis Kinesin light chain partial mRNA	sp|P40267|H1_SOLPN/7e-68/Histone H1 OS=Solanum pennellii PE=2 SV=1	sot:102583906/3e-66/histone H1-like; K11275 histone H1/5	HI0383/2e-09/---	biological_process:GO:0006334//nucleosome assembly;cellular_component:GO:0000786//nucleosome;GO:0005634//nucleus;molecular_function:GO:0003677//DNA binding;
CL10192.Contig3_All	CL10192.Contig3_All	318.08	159.29	177.74	432.25	481.3	467.92	18.54	15.44	12.6	67.01	70.32	64.87	73.56	108.34	101.41	147.07	151.07	138.48	gi|747098063|ref|XP_011097021.1|/4.5e-146/cannabidiolic acid synthase-like [Sesamum indicum]	gi|89475527|gb|DQ384527.1|/0.0/Panax ginseng clone PG6L-4 unknown mRNA	sp|Q9FZC5|FOX2_ARATH/3e-134/Flavin-dependent oxidoreductase FOX2 OS=Arabidopsis thaliana GN=FOX2 PE=2 SV=1	cit:102617204/1e-05/D-lactate dehydrogenase [cytochrome], mitochondrial-like; K00102 D-lactate dehydrogenase (cytochrome) [EC:1.1.2.4]	BS_ygaK/3e-31/---	NA
CL5453.Contig6_All	CL5453.Contig6_All	313.53	236.32	215.45	119.74	136.39	110.39	6236.3	7170.87	6861.58	195.6	142.75	173.92	174.53	164.12	216.21	1862.65	1564.68	1755.29	gi|848857624|ref|XP_012829753.1|/2.6e-10/protein PHLOEM PROTEIN 2-LIKE A1-like [Erythranthe guttata] >gi|604345047|gb|EYU43686.1| hypothetical protein MIMGU_mgv1a012746mg [Erythranthe guttata]	NA	sp|Q9C8U9|P2A04_ARATH/2e-08/Uncharacterized protein PHLOEM PROTEIN 2-LIKE A4 OS=Arabidopsis thaliana GN=PP2A4 PE=4 SV=1	NA	NA	NA
CL10966.Contig2_All	CL10966.Contig2_All	312.41	142.08	151.74	336.33	440.33	438.74	62.69	80.91	53.39	163.51	129.38	100.21	127.18	236.04	184.75	183.24	198.79	173.58	gi|661892249|emb|CDP04475.1|/2.1e-42/protein product [Coffea canephora]	NA	sp|Q9T076|ENL2_ARATH/2e-15/Early nodulin-like protein 2 OS=Arabidopsis thaliana GN=At4g27520 PE=1 SV=1	NA	NA	NA
CL5340.Contig2_All	CL5340.Contig2_All	311.91	314.06	299.79	16.08	17.3	17.2	44.16	38.81	37.56	82.31	83.02	74.47	41.74	59.56	65.69	15.97	17.47	18.43	gi|225435062|ref|XP_002284384.1|/1.3e-25/zinc finger protein ZAT11 [Vitis vinifera]	gi|731392311|ref|XM_002284348.3|/1.65e-38/PREDICTED: Vitis vinifera zinc finger protein ZAT11 (LOC100265533), mRNA	sp|Q9SLD4|ZAT11_ARATH/4e-36/Zinc finger protein ZAT11 OS=Arabidopsis thaliana GN=ZAT11 PE=2 SV=1	obr:102706672/3e-08/WD repeat-containing protein DDB_G0290555-like; K14841 ribosome biogenesis protein NSA1	NA	biological_process:GO:0010200//response to chitin;cellular_component:GO:0005634//nucleus;molecular_function:GO:0003700//transcription factor activity, sequence-specific DNA binding;GO:0044212//transcription regulatory region DNA binding;GO:0043565//sequence-specific DNA binding;
CL457.Contig1_All	CL457.Contig1_All	310.51	206.66	218.53	183.64	192.54	184.93	254.06	305.71	232.6	213.58	167.69	150.03	140.77	193.39	174.19	213.53	221.2	196.61	gi|224079093|ref|XP_002305746.1|/1.0e-50/ribosomal protein L36-3 [Populus trichocarpa] >gi|118484529|gb|ABK94139.1| unknown [Populus trichocarpa] >gi|118487398|gb|ABK95527.1| unknown [Populus trichocarpa] >gi|222848710|gb|EEE86257.1| 60S ribosomal protein L36-3 [Populus trichocarpa]	gi|1276966|gb|U47095.1|DCU47095/1.27e-107/Daucus carota putative ribosomal protein mRNA, somatic embryo clone Gea42, partial cds	sp|Q9M352|RL362_ARATH/5e-59/60S ribosomal protein L36-2 OS=Arabidopsis thaliana GN=RPL36B PE=2 SV=1	pop:POPTR_0004s05590g/4e-69/POPTRDRAFT_713845; 60S ribosomal protein L36-3; K02920 large subunit ribosomal protein L36e	SPCC970.05/5e-33/---	biological_process:GO:0002181//cytoplasmic translation;cellular_component:GO:0022625//cytosolic large ribosomal subunit;GO:0016021//integral component of membrane;molecular_function:GO:0003735//structural constituent of ribosome;
CL139.Contig79_All	CL139.Contig79_All	310.08	354.76	408.88	79.61	87.15	105.71	170.39	138.99	161.83	695.18	977.03	865.08	867.01	1138.99	982.06	83.24	86.28	90.14	gi|31322133|gb|AAO38031.1|/3.5e-223/acid acetylenase [Hedera helix]	gi|31322132|gb|AY166772.1|/0.0/Hedera helix delta12-fatty acid acetylenase mRNA, complete cds	sp|Q8GZC3|FAD2_VERFO/0.0/Delta(12)-fatty-acid desaturase FAD2 OS=Vernicia fordii GN=FAD2 PE=1 SV=1	jcu:105646514/0.0/omega-6 fatty acid desaturase, endoplasmic reticulum isozyme 2; K10256 omega-6 fatty acid desaturase (delta-12 desaturase) [EC:1.14.19.-]	all1597/1e-77/---	biological_process:GO:0006629//lipid metabolic process;cellular_component:GO:0016021//integral component of membrane;
CL7563.Contig2_All	CL7563.Contig2_All	309.93	266.02	294.2	152.56	179.68	179.2	270.63	310.83	213.73	223.28	197.34	156.3	179.05	286.18	233.86	228.73	228.33	212.88	gi|225452340|ref|XP_002274098.1|/4.7e-55/60S ribosomal protein L27a-3 [Vitis vinifera] >gi|147783378|emb|CAN59887.1| hypothetical protein VITISV_026169 [Vitis vinifera]	gi|731425028|ref|XM_002280983.3|/2.50e-115/PREDICTED: Vitis vinifera 60S ribosomal protein L27a-3-like (LOC100250040), mRNA	sp|P49637|R27A3_ARATH/3e-95/60S ribosomal protein L27a-3 OS=Arabidopsis thaliana GN=RPL27AC PE=2 SV=2	vvi:100250874/2e-99/60S ribosomal protein L27a-3-like; K02900 large subunit ribosomal protein L27Ae	YGL103w/1e-62/---	biological_process:GO:0006412//translation;cellular_component:GO:0022625//cytosolic large ribosomal subunit;molecular_function:GO:0003735//structural constituent of ribosome;
Unigene6996_All	Unigene6996_All	308.34	311.7	288.53	13.48	14	12.27	98.7	105.29	85.28	187.07	179.07	149.13	180.91	156.34	172.49	206.74	202.62	199.49	NA	NA	NA	NA	NA	NA
Unigene36954_All	Unigene36954_All	307.86	257.51	235.91	167.38	223.62	206.73	330.96	329.59	263.06	200.11	200.69	164.53	148.41	257.25	212.11	250.81	255.19	231.04	gi|976925765|gb|KVI09656.1|/1.6e-64/protein [Cynara cardunculus var. scolymus]	gi|349727330|emb|FQ388912.1|/4.59e-92/Vitis vinifera clone SS0AEB21YH22	sp|P51419|RL273_ARATH/8e-77/60S ribosomal protein L27-3 OS=Arabidopsis thaliana GN=RPL27C PE=2 SV=2	vvi:100261052/2e-84/60S ribosomal protein L27-3; K02901 large subunit ribosomal protein L27e	YDR471w/4e-48/---	biological_process:GO:0006412//translation;cellular_component:GO:0005840//ribosome;molecular_function:GO:0003735//structural constituent of ribosome;
CL12768.Contig2_All	CL12768.Contig2_All	307.4	239.54	248.26	155.78	189.7	193.98	324.62	358.32	274.69	229.57	181.13	158.2	150.52	242.38	215.56	245.16	239.66	238.29	gi|1009135762|ref|XP_015885161.1|/2.4e-45/60S ribosomal protein L37-3-like [Ziziphus jujuba]	gi|802633402|ref|XM_012222066.1|/1.90e-76/PREDICTED: Jatropha curcas 60S ribosomal protein L37-1 (LOC105638277), mRNA	sp|Q8LFH7|RL371_ARATH/7e-57/60S ribosomal protein L37-1 OS=Arabidopsis thaliana GN=RPL37A PE=3 SV=1	jcu:105638277/1e-60/60S ribosomal protein L37-1; K02922 large subunit ribosomal protein L37e	YLR185w/2e-38/---	biological_process:GO:0006412//translation;cellular_component:GO:0022625//cytosolic large ribosomal subunit;molecular_function:GO:0019843//rRNA binding;GO:0046872//metal ion binding;GO:0003735//structural constituent of ribosome;
Unigene20141_All	Unigene20141_All	305.78	283.59	272.67	20.88	23.46	23.25	22.56	24.07	19.69	69.55	61.01	53.85	34.76	70.07	68.3	49.74	48.28	47.79	gi|976902991|gb|KVH90918.1|/2.4e-27/[Cynara cardunculus var. scolymus]	NA	sp|Q10993|CYTB_HELAN/5e-33/Cysteine proteinase inhibitor B OS=Helianthus annuus PE=1 SV=1	tcc:TCM_020180/3e-32/Cystatin; K13899 cystatin-C	NA	biological_process:GO:0006508//proteolysis;
CL4261.Contig1_All	CL4261.Contig1_All	305.1	297.84	285.57	13.93	14.09	12.49	1.99	0.47	0.29	119.09	135.45	153.24	141.49	168.73	173.87	24.19	25.5	28.1	gi|225446491|ref|XP_002278211.1|/6.0e-140/trans-resveratrol di-O-methyltransferase [Vitis vinifera]	gi|955326104|ref|XM_003527359.3|/1.66e-39/PREDICTED: Glycine max trans-resveratrol di-O-methyltransferase (LOC100794122), mRNA	sp|B6VJS4|ROMT_VITVI/7e-166/Trans-resveratrol di-O-methyltransferase OS=Vitis vinifera GN=ROMT PE=1 SV=2	vvi:100233030/1e-164/OMT2.1; O-methyltransferase; K16040 trans-resveratrol di-O-methyltransferase [EC:2.1.1.240]	Rv0567/4e-12/---	biological_process:GO:0032259//methylation;GO:0019438//aromatic compound biosynthetic process;molecular_function:GO:0046983//protein dimerization activity;GO:0008171//O-methyltransferase activity;GO:0008757//S-adenosylmethionine-dependent methyltransferase activity;
CL7852.Contig3_All	CL7852.Contig3_All	304.71	339.9	326.79	247.46	257.03	257	259.66	250.56	237.15	186.41	197.77	180.21	114.08	157.22	145.49	413.63	408.65	387.67	gi|1168727|sp|P42495.1|CADH1_ARACO/9.2e-207/Full=Probable cinnamyl alcohol dehydrogenase 1; Short=CAD 1 >gi|474300|dbj|BAA03099.1| cinnamyl alcohol dehydrogenase [Aralia cordata] >gi|745086|prf||2015401A cinnamoyl alcohol dehydrogenase	gi|451196|dbj|D13991.1|AAICAD/0.0/Aralia cordata cadac1 mRNA for cinnamyl alcohol dehydrogenase, complete cds	sp|P42495|CADH1_ARACO/0.0/Probable cinnamyl alcohol dehydrogenase 1 OS=Aralia cordata GN=CAD1 PE=2 SV=1	vvi:100257308/0.0/probable cinnamyl alcohol dehydrogenase 1; K00083 cinnamyl-alcohol dehydrogenase [EC:1.1.1.195]	SMc00680/1e-108/---	biological_process:GO:0009809//lignin biosynthetic process;GO:0055114//oxidation-reduction process;molecular_function:GO:0052747//sinapyl alcohol dehydrogenase activity;GO:0045551//cinnamyl-alcohol dehydrogenase activity;GO:0008270//zinc ion binding;
CL12148.Contig3_All	CL12148.Contig3_All	304.21	280.02	272.05	210.91	254.83	244.23	262.98	282.75	216.68	296.6	262.49	238.85	240.62	363.67	315.6	323.13	335.43	293.68	gi|720074229|ref|XP_010278951.1|/2.4e-123/60S ribosomal protein L10 [Nelumbo nucifera]	gi|823252301|ref|XM_012603321.1|/4.03e-169/PREDICTED: Gossypium raimondii 60S ribosomal protein L10-like (LOC105779530), mRNA	sp|Q9SPB3|RL10_VITRI/2e-156/60S ribosomal protein L10 OS=Vitis riparia GN=RPL10 PE=2 SV=1	vvi:100262228/1e-156/60S ribosomal protein L10; K02866 large subunit ribosomal protein L10e	SPAP7G5.05/4e-97/---	biological_process:GO:0006412//translation;cellular_component:GO:0005840//ribosome;molecular_function:GO:0003735//structural constituent of ribosome;
CL3258.Contig5_All	CL3258.Contig5_All	303.89	280.87	274.43	171.26	180.08	182.54	251.7	209.92	226.82	113.76	149.41	138.74	160.11	218.23	208.45	168.47	170.93	161.32	gi|661882431|emb|CDP14011.1|/2.0e-227/protein product [Coffea canephora]	gi|971565118|ref|XM_006355590.2|/1.16e-83/PREDICTED: Solanum tuberosum zinc finger CCCH domain-containing protein 29-like (LOC102582772), mRNA	sp|Q9XEE6|C3H29_ARATH/0.0/Zinc finger CCCH domain-containing protein 29 OS=Arabidopsis thaliana GN=At2g40140 PE=2 SV=1	vcn:VOLCADRAFT_106802/1e-28/hypothetical protein; K15172 transcription elongation factor SPT5	NA	NA
Unigene17183_All	Unigene17183_All	302.89	154.49	183.26	15.08	15.31	14.64	1.08	1.01	0.85	139.55	125.77	108.31	127.03	241.45	232.33	23.27	22.48	16.86	gi|590710251|ref|XP_007048776.1|/6.1e-08/protein TCM_001795 [Theobroma cacao] >gi|508701037|gb|EOX92933.1| Uncharacterized protein TCM_001795 [Theobroma cacao]	NA	NA	NA	NA	NA
CL5660.Contig2_All	CL5660.Contig2_All	302.39	265.09	264.78	22.34	26.24	26.52	82.32	68.14	71.21	86.9	115.96	106.07	72.87	96.81	94.68	34.5	31.57	38.56	gi|698432822|ref|XP_009796597.1|/1.6e-46/uncharacterized protein LOC104243143 [Nicotiana sylvestris]	gi|731336588|ref|XM_010681042.1|/1.95e-17/PREDICTED: Beta vulgaris subsp. vulgaris uncharacterized LOC104894736 (LOC104894736), mRNA	NA	NA	NA	NA
CL8901.Contig3_All	CL8901.Contig3_All	302.34	369.77	405.03	94.11	91.29	97.72	74.77	77.57	67.59	459.08	493.53	472.83	242.03	329.83	325.58	195.21	174.02	187.38	gi|359481610|ref|XP_003632647.1|/7.9e-154/1-aminocyclopropane-1-carboxylate oxidase homolog 4-like isoform X1 [Vitis vinifera]	NA	sp|Q84MB3|ACCH1_ARATH/2e-98/1-aminocyclopropane-1-carboxylate oxidase homolog 1 OS=Arabidopsis thaliana GN=At1g06620 PE=2 SV=1	zma:541977/7e-78/bx6; benzoxazin6 (EC:1.14.20.2); K13229 2,4-dihydroxy-1,4-benzoxazin-3-one-glucoside dioxygenase [EC:1.14.20.2]	PA4191/3e-24/---	biological_process:GO:0055114//oxidation-reduction process;molecular_function:GO:0046872//metal ion binding;GO:0050590//desacetoxyvindoline 4-hydroxylase activity;
CL3306.Contig3_All	CL3306.Contig3_All	302.05	256.43	270.18	297.49	327.77	333.79	502.95	516.97	424.3	529.13	532.52	476.35	325.45	525.3	456.11	429.85	441.09	410.69	gi|727556214|ref|XP_010450263.1|/5.1e-143/putative quinone-oxidoreductase homolog, chloroplastic [Camelina sativa]	gi|694443585|ref|XM_009350087.1|/7.60e-153/PREDICTED: Pyrus x bretschneideri putative quinone-oxidoreductase homolog, chloroplastic (LOC103940009), mRNA	sp|Q8H0M1|QORH_SPIOL/2e-165/Quinone-oxidoreductase homolog, chloroplastic OS=Spinacia oleracea GN=QOR PE=1 SV=1	pmum:103329867/6e-43/2-methylene-furan-3-one reductase-like; K18980 2-methylene-furan-3-one reductase [EC:1.3.1.105]	lin0622/2e-47/---	biological_process:GO:0055114//oxidation-reduction process;molecular_function:GO:0016491//oxidoreductase activity;GO:0008270//zinc ion binding;
CL10167.Contig2_All	CL10167.Contig2_All	301.84	265.53	257.13	14.5	15.7	14.76	39.95	33.73	36.31	78.26	81.47	92.53	68.26	73.9	98.55	20.46	18.58	17.94	gi|743794510|ref|XP_011000462.1|/1.6e-54/ethylene-responsive transcription factor ERF109-like [Populus euphratica]	gi|731383331|ref|XM_002282133.3|/1.53e-29/PREDICTED: Vitis vinifera ethylene-responsive transcription factor ERF109 (LOC100260566), mRNA	sp|Q9SZ06|EF109_ARATH/3e-58/Ethylene-responsive transcription factor ERF109 OS=Arabidopsis thaliana GN=ERF109 PE=1 SV=1	ath:AT1G43160/2e-26/RAP2.6; ethylene-responsive transcription factor RAP2-6; K09286 EREBP-like factor	NA	NA
Unigene32076_All	Unigene32076_All	301.26	223.49	246.45	203.67	221.89	213.2	298.52	316.23	246.7	217.28	196.28	174.14	172.23	234.2	204.67	264.68	247.8	225.44	gi|595806400|ref|XP_007202439.1|/9.0e-117/protein PRUPE_ppa009932mg [Prunus persica] >gi|462397970|gb|EMJ03638.1| hypothetical protein PRUPE_ppa009932mg [Prunus persica]	gi|731406360|ref|XM_002279914.3|/0.0/PREDICTED: Vitis vinifera 40S ribosomal protein S3-3 (LOC100266287), mRNA	sp|Q9FJA6|RS33_ARATH/1e-139/40S ribosomal protein S3-3 OS=Arabidopsis thaliana GN=RPS3C PE=1 SV=1	cmo:103500699/1e-148/40S ribosomal protein S3-3; K02985 small subunit ribosomal protein S3e	SPBC16G5.14c/7e-108/---	biological_process:GO:0006412//translation;cellular_component:GO:0015935//small ribosomal subunit;molecular_function:GO:0003735//structural constituent of ribosome;GO:0003723//RNA binding;
CL1169.Contig1_All	CL1169.Contig1_All	301.21	306.21	317.89	186.23	223.81	193.19	215.22	179.29	216.04	150.54	158	157.2	156.62	179.16	170.95	236.41	224.51	236.79	gi|218199747|gb|EEC82174.1|/2.6e-54/protein OsI_26284 [Oryza sativa Indica Group]	gi|970042112|ref|XM_015226958.1|/2.75e-110/PREDICTED: Solanum pennellii protein translation factor SUI1 homolog (LOC107026103), mRNA	sp|Q0D5W6|SUI1_ORYSJ/2e-68/Protein translation factor SUI1 homolog OS=Oryza sativa subsp. japonica GN=GOS2 PE=3 SV=1	egu:105051987/6e-70/protein translation factor SUI1 homolog; K03113 translation initiation factor 1	YNL244c/2e-35/---	biological_process:GO:0006413//translational initiation;GO:0006281//DNA repair;cellular_component:GO:0016021//integral component of membrane;GO:0005634//nucleus;molecular_function:GO:0017005//3'-tyrosyl-DNA phosphodiesterase activity;GO:0003743//translation initiation factor activity;
CL6702.Contig2_All	CL6702.Contig2_All	297.86	207.41	190.6	58.08	77.27	86.3	76.48	97.85	79.48	948.43	935.78	903.32	3476.62	4481.9	4551.89	123.86	136.11	133.98	gi|575878528|gb|AHH02661.1|/9.8e-135/major storage protein [Panax notoginseng]	gi|575878527|gb|KC751542.1|/0.0/Panax notoginseng RNase-like major storage protein (PMP) mRNA, complete cds	sp|P83618|RN28_PANGI/4e-162/Ribonuclease-like storage protein OS=Panax ginseng PE=1 SV=2	tcc:TCM_005910/1e-67/Ribosomal protein L31e family protein; K02910 large subunit ribosomal protein L31e	YLR406c/5e-34/---	biological_process:GO:0090502//RNA phosphodiester bond hydrolysis, endonucleolytic;GO:0006412//translation;cellular_component:GO:0005840//ribosome;molecular_function:GO:0045735//nutrient reservoir activity;GO:0003723//RNA binding;GO:0003735//structural constituent of ribosome;GO:0033897//ribonuclease T2 activity;
Unigene36774_All	Unigene36774_All	297.73	251.51	244.15	75.65	92.24	91	128.88	125.11	105.58	90.52	101.49	88.49	68.06	123.76	110.85	118.97	119.92	117.38	gi|657993608|ref|XP_008389097.1|/2.0e-66/UPF0496 protein 4-like [Malus domestica]	NA	sp|A2Z9A6|U496D_ORYSI/2e-26/UPF0496 protein 4 OS=Oryza sativa subsp. indica GN=OsI_033149 PE=3 SV=2	NA	NA	NA
CL139.Contig80_All	CL139.Contig80_All	297.57	383.44	419.84	103.86	129.87	128.39	85.63	68.5	75.63	811.66	1188.46	1088.22	913.38	1090.35	1050.11	59.56	58.03	60.52	gi|31322133|gb|AAO38031.1|/1.3e-223/acid acetylenase [Hedera helix]	gi|31322132|gb|AY166772.1|/0.0/Hedera helix delta12-fatty acid acetylenase mRNA, complete cds	sp|Q8GZC3|FAD2_VERFO/0.0/Delta(12)-fatty-acid desaturase FAD2 OS=Vernicia fordii GN=FAD2 PE=1 SV=1	jcu:105646514/0.0/omega-6 fatty acid desaturase, endoplasmic reticulum isozyme 2; K10256 omega-6 fatty acid desaturase (delta-12 desaturase) [EC:1.14.19.-]	all1597/4e-73/---	biological_process:GO:0055114//oxidation-reduction process;GO:0006629//lipid metabolic process;cellular_component:GO:0016021//integral component of membrane;molecular_function:GO:0016717//oxidoreductase activity, acting on paired donors, with oxidation of a pair of donors resulting in the reduction of molecular oxygen to two molecules of water;
CL5135.Contig1_All	CL5135.Contig1_All	297.41	260.7	276.86	75.27	87.52	82.57	131.2	131.09	112.59	126.71	134.49	118.44	56.08	113.26	102.07	120.87	115.73	111.45	gi|720043150|ref|XP_010269468.1|/2.2e-49/abl interactor homolog [Nelumbo nucifera]	gi|743902367|ref|XM_011046218.1|/3.81e-11/PREDICTED: Populus euphratica actin cytoskeleton-regulatory complex protein pan-1-like (LOC105139676), mRNA	sp|O04133|SRC2_SOYBN/8e-100/Protein SRC2 OS=Glycine max GN=SRC2 PE=2 SV=1	egr:104421114/2e-21/formin-like protein 20; K05747 Wiskott-Aldrich syndrome protein	Rv1078/7e-10/---	cellular_component:GO:0016020//membrane;
CL10212.Contig2_All	CL10212.Contig2_All	297.39	273.75	272.74	136.31	174	159.33	268.03	301.02	218.93	371.16	316.37	269.57	216.27	332.85	279.91	237.98	245.89	235.89	gi|6651272|gb|AAF22246.1|/3.7e-132/peroxidase [Spuriopimpinella brachycarpa]	gi|18360|emb|Z17398.1|/0.0/Daucus carota mRNA for unknown protein	sp|P48534|APX1_PEA/6e-151/L-ascorbate peroxidase, cytosolic OS=Pisum sativum GN=APX1 PE=1 SV=2	pda:103702852/1e-158/L-ascorbate peroxidase 1, cytosolic; K00434 L-ascorbate peroxidase [EC:1.11.1.11]	YKR066c/1e-50/---	biological_process:GO:0006979//response to oxidative stress;GO:0055114//oxidation-reduction process;GO:0098869//cellular oxidant detoxification;molecular_function:GO:0020037//heme binding;GO:0016688//L-ascorbate peroxidase activity;
Unigene22980_All	Unigene22980_All	297.06	245.99	239.53	129.5	136.81	117.35	232.33	268.79	191.42	37.12	40.97	24.62	36.78	62.17	62.29	170.24	169.9	161.49	gi|565459738|ref|XP_006287868.1|/1.2e-210/protein CARUB_v10001095mg, partial [Capsella rubella] >gi|482556574|gb|EOA20766.1| hypothetical protein CARUB_v10001095mg, partial [Capsella rubella]	gi|645278716|ref|XM_008246138.1|/0.0/PREDICTED: Prunus mume polyubiquitin (LOC103342502), transcript variant X4, mRNA	sp|P69322|UBIQP_PEA/0.0/Polyubiquitin OS=Pisum sativum GN=PU1 PE=2 SV=2	egr:104450211/0.0/polyubiquitin; K08770 ubiquitin C	YLL039c/0.0/---	cellular_component:GO:0005737//cytoplasm;GO:0016021//integral component of membrane;
Unigene46426_All	Unigene46426_All	296.92	214.06	218.01	158.17	169.37	153.47	234.2	230.55	188.81	141.36	118.76	107.9	89.98	155.05	137.59	219.49	221.96	186.2	gi|567879709|ref|XP_006432413.1|/2.1e-21/protein CICLE_v10002863mg [Citrus clementina] >gi|557534535|gb|ESR45653.1| hypothetical protein CICLE_v10002863mg [Citrus clementina] >gi|641825342|gb|KDO44616.1| hypothetical protein CISIN_1g033353mg [Citrus sinensis]	NA	sp|Q9LVC9|RLA32_ARATH/2e-43/60S acidic ribosomal protein P3-2 OS=Arabidopsis thaliana GN=RPP3B PE=2 SV=1	jcu:105636482/1e-51/60S acidic ribosomal protein P3-like; K02942 large subunit ribosomal protein LP1	SPBP8B7.06/2e-09/---	biological_process:GO:0006414//translational elongation;cellular_component:GO:0005840//ribosome;molecular_function:GO:0003735//structural constituent of ribosome;
CL5324.Contig2_All	CL5324.Contig2_All	296.61	226.36	210.73	36.41	48.72	36.31	72.3	75.53	63.17	11.95	9.71	10.21	10.25	18.61	14.24	87.54	97.21	80.02	gi|697180788|ref|XP_009599375.1|/1.2e-17/uncharacterized protein LOC104095038 [Nicotiana tomentosiformis]	NA	NA	NA	NA	NA
Unigene26212_All	Unigene26212_All	296	292.34	299.81	190.11	204.73	220.99	109.78	100.1	106.16	281.41	306.94	275.43	254.25	388.47	343.56	268.3	269.18	271.28	NA	NA	NA	NA	NA	NA
Unigene10687_All	Unigene10687_All	295.95	271.99	284.81	160.51	181.31	179.26	133.05	138.13	115.94	390.75	413.75	387.36	466.72	606.67	516.11	94.95	92.4	85.88	gi|2501790|gb|AAB80696.1|/2.6e-212/fatty acid desaturase [Petroselinum crispum]	gi|2501789|gb|U86072.1|PCU86072/0.0/Petroselinum crispum microsomal omega-6 fatty acid desaturase mRNA, complete cds	sp|Q8GZC3|FAD2_VERFO/0.0/Delta(12)-fatty-acid desaturase FAD2 OS=Vernicia fordii GN=FAD2 PE=1 SV=1	jcu:105646514/0.0/omega-6 fatty acid desaturase, endoplasmic reticulum isozyme 2; K10256 omega-6 fatty acid desaturase (delta-12 desaturase) [EC:1.14.19.-]	all1597/7e-80/---	biological_process:GO:0055114//oxidation-reduction process;GO:0006629//lipid metabolic process;cellular_component:GO:0016021//integral component of membrane;molecular_function:GO:0016717//oxidoreductase activity, acting on paired donors, with oxidation of a pair of donors resulting in the reduction of molecular oxygen to two molecules of water;
Unigene39243_All	Unigene39243_All	295.04	258.63	257.28	42.75	49.49	44.44	60.87	61.9	55.68	52.06	54.53	52.17	45.17	73.09	70.97	20.9	22.72	21.14	gi|125995293|dbj|BAF47194.1|/6.8e-61/element binding Factor 8 [Daucus carota]	gi|823120520|ref|XM_012630678.1|/5.68e-29/PREDICTED: Gossypium raimondii ethylene-responsive transcription factor ERF017-like (LOC105799858), mRNA	sp|Q84QC2|ERF17_ARATH/4e-54/Ethylene-responsive transcription factor ERF017 OS=Arabidopsis thaliana GN=ERF017 PE=2 SV=1	vvi:100245542/9e-24/ethylene-responsive transcription factor ERF010-like; K09286 EREBP-like factor	NA	biological_process:GO:0006351//transcription, DNA-templated;
CL8697.Contig2_All	CL8697.Contig2_All	293.48	244.74	264.81	212.31	254.9	252.15	344.43	339.06	290.45	203.1	174.77	168.15	123.83	170.01	158.24	516.4	488.78	468.83	gi|965665428|dbj|BAT80916.1|/4.2e-53/protein VIGAN_03054300 [Vigna angularis var. angularis]	gi|384503181|gb|JQ365623.1|/0.0/Eleutherococcus senticosus calmodulin (Cam) mRNA, complete cds	sp|P62201|CALM_LILLO/1e-102/Calmodulin OS=Lilium longiflorum PE=2 SV=2	egu:105035282/1e-101/calmodulin-7; K02183 calmodulin	SPAC3A12.14/5e-72/---	biological_process:GO:0010099//regulation of photomorphogenesis;molecular_function:GO:0005509//calcium ion binding;
Unigene13209_All	Unigene13209_All	292.16	212.5	207.47	434.14	492.39	440.63	449.01	562.67	390.13	98.91	88.59	70.37	49.47	62.75	57.61	848.74	834.37	750.49	gi|950932060|ref|XP_014508454.1|/7.8e-07/uncharacterized protein LOC106768000 [Vigna radiata var. radiata]	gi|349706372|emb|FQ389892.1|/6.00e-40/Vitis vinifera clone SS0AEB19YG02	sp|Q08655|ASR1_SOLLC/8e-39/Abscisic stress-ripening protein 1 OS=Solanum lycopersicum GN=ASR1 PE=2 SV=1	NA	NA	NA
Unigene46414_All	Unigene46414_All	291.9	235.9	261.84	117.04	130.79	115.06	96.42	109.73	79.83	120.53	89.88	84.51	81.6	107.4	90.88	380.27	410.33	338.12	NA	NA	sp|Q9LYF6|AGP15_ARATH/3e-06/Arabinogalactan peptide 15 OS=Arabidopsis thaliana GN=AGP15 PE=1 SV=1	NA	NA	NA
CL4261.Contig3_All	CL4261.Contig3_All	291.3	440.55	413.22	13.91	21.02	21.67	10.54	10.06	10.56	317.5	339.18	350.56	437.93	369.41	412.68	6.7	15.15	14	gi|225446491|ref|XP_002278211.1|/3.6e-141/trans-resveratrol di-O-methyltransferase [Vitis vinifera]	gi|566242066|ref|XM_002326000.2|/5.03e-65/Populus trichocarpa hypothetical protein (POPTR_0019s12290g) mRNA, complete cds	sp|B6VJS4|ROMT_VITVI/9e-166/Trans-resveratrol di-O-methyltransferase OS=Vitis vinifera GN=ROMT PE=1 SV=2	vvi:100233030/3e-163/OMT2.1; O-methyltransferase; K16040 trans-resveratrol di-O-methyltransferase [EC:2.1.1.240]	Rv0567/8e-11/---	biological_process:GO:0019438//aromatic compound biosynthetic process;GO:0032259//methylation;molecular_function:GO:0008757//S-adenosylmethionine-dependent methyltransferase activity;GO:0008171//O-methyltransferase activity;GO:0046983//protein dimerization activity;
CL6245.Contig1_All	CL6245.Contig1_All	290.27	176.45	228.79	191.97	228.72	248.53	132.25	153.04	134.19	308.88	267	231.63	168.76	290.87	240.47	283.3	278.09	266.97	gi|747053931|ref|XP_011073148.1|/1.2e-60/uncharacterized protein LOC105158189 [Sesamum indicum]	gi|698448040|ref|XM_009773516.1|/3.31e-69/PREDICTED: Nicotiana sylvestris uncharacterized LOC104222288 (LOC104222288), mRNA	NA	NA	NA	biological_process:GO:0006886//intracellular protein transport;cellular_component:GO:0005783//endoplasmic reticulum;GO:0016021//integral component of membrane;
Unigene82775_All	Unigene82775_All	289.87	227.77	246.57	137.2	143.73	141.56	188.13	266.41	141.19	125.99	106.32	94.76	76.22	135.22	120.9	153.91	157.75	132.33	gi|225431169|ref|XP_002269409.1|/2.6e-59/60S ribosomal protein L8 [Vitis vinifera]	gi|971579416|ref|XM_006363447.2|/1.65e-96/PREDICTED: Solanum tuberosum 60S ribosomal protein L8-like (LOC102583499), mRNA	sp|P29766|RL8_SOLLC/4e-77/60S ribosomal protein L8 OS=Solanum lycopersicum GN=RPL8 PE=2 SV=1	vvi:100247214/6e-77/60S ribosomal protein L8; K02938 large subunit ribosomal protein L8e	SPBC839.04/7e-56/---	NA
Unigene18144_All	Unigene18144_All	289.68	226.24	225.9	14.35	12.95	9.62	109.57	108.53	89.71	62.16	57.14	49.77	62.77	85.08	88.79	21.5	20.51	23.98	gi|470142034|ref|XP_004306727.1|/4.4e-38/uncharacterized protein LOC101306460 [Fragaria vesca subsp. vesca]	NA	sp|Q6DST1|Y1465_ARATH/2e-12/Late embryogenesis abundant protein At1g64065 OS=Arabidopsis thaliana GN=At1g64065 PE=2 SV=1	NA	NA	cellular_component:GO:0016020//membrane;
Unigene36965_All	Unigene36965_All	288.55	241.38	242.23	40.83	45.44	46.61	65.87	68.94	55.96	35.18	38.5	34.35	25.05	43.92	40.12	36.34	34.53	35.17	gi|565493244|ref|XP_006304261.1|/4.9e-53/protein CARUB_v10010492mg [Capsella rubella] >gi|482572972|gb|EOA37159.1| hypothetical protein CARUB_v10010492mg [Capsella rubella]	gi|960456617|ref|XM_003557875.3|/1.53e-09/PREDICTED: Brachypodium distachyon zinc finger A20 and AN1 domain-containing stress-associated protein 7 (LOC100838415), mRNA	sp|Q6NNI8|SAP1_ARATH/8e-64/Zinc finger A20 and AN1 domain-containing stress-associated protein 1 OS=Arabidopsis thaliana GN=SAP1 PE=1 SV=1	mtr:MTR_051s0004/1e-38/1-acyl-sn-glycerol-3-phosphate acyltransferase; K13523 lysophosphatidic acid acyltransferase / lysophosphatidylinositol acyltransferase [EC:2.3.1.51 2.3.1.-]	NA	molecular_function:GO:0046872//metal ion binding;
Unigene36754_All	Unigene36754_All	287.7	172.6	192.98	65.13	71.11	71.99	19.12	22.15	14.46	108.9	75.1	68.81	53.43	97.2	79.58	123.49	126.29	115.94	gi|823143989|ref|XP_012471811.1|/4.6e-153/aquaporin PIP1-3 isoform X1 [Gossypium raimondii] >gi|89212808|gb|ABD63904.1| aquaporin 1 [Gossypium hirsutum] >gi|763753267|gb|KJB20655.1| hypothetical protein B456_003G158100 [Gossypium raimondii]	gi|349715870|emb|FQ387162.1|/0.0/Vitis vinifera clone SS0AEB27YH22	sp|Q08733|PIP13_ARATH/0.0/Aquaporin PIP1-3 OS=Arabidopsis thaliana GN=PIP1-3 PE=1 SV=1	cit:102628631/0.0/probable aquaporin PIP1-2-like; K09872 aquaporin PIP	SMc01870/9e-32/---	biological_process:GO:0006810//transport;cellular_component:GO:0016021//integral component of membrane;molecular_function:GO:0005215//transporter activity;
Unigene66581_All	Unigene66581_All	287.31	232.19	229.93	184.56	216.28	185.09	265.81	309.11	220.83	239.83	187.86	154	139.48	222.54	199.69	244.74	233.72	220.31	gi|937906497|dbj|BAS81551.1|/2.3e-75/partial [Oryza sativa Japonica Group]	gi|161701446|gb|EU136389.1|/0.0/Panax ginseng 60S ribosomal protein L17-like protein mRNA, partial cds	sp|P49690|RL23_ARATH/1e-96/60S ribosomal protein L23 OS=Arabidopsis thaliana GN=RPL23A PE=2 SV=3	dosa:Os02t0814700-01/3e-98/Os02g0814700; Similar to Ribosomal Pr 117 (Fragment).; K02894 large subunit ribosomal protein L23e	SPCC1322.11/2e-75/---	biological_process:GO:0006412//translation;cellular_component:GO:0005840//ribosome;molecular_function:GO:0003735//structural constituent of ribosome;
CL5816.Contig2_All	CL5816.Contig2_All	286.85	273.56	281.24	182.57	177.51	162.62	167.06	208.37	141.78	252.41	161.13	156.91	120.39	177.26	153.4	191.84	179.21	186.35	gi|548858932|gb|ERN16646.1|/6.5e-13/protein AMTR_s00051p00116820 [Amborella trichopoda]	gi|300432687|gb|HM230670.1|/8.42e-45/Hevea brasiliensis conserved hypothetical protein 4 mRNA, complete cds	NA	vcn:VOLCADRAFT_120302/1e-15/hypothetical protein; K03116 sec-independent protein translocase protein TatA	NA	NA
Unigene2810_All	Unigene2810_All	286.72	246.55	274.36	36.24	44.95	41.19	85.31	94.61	65.25	114.85	125.43	97.98	66.32	107.42	96.74	82.56	86.41	81.34	NA	NA	sp|Q9ZT16|AGP4_ARATH/1e-23/Classical arabinogalactan protein 4 OS=Arabidopsis thaliana GN=AGP4 PE=1 SV=1	cre:CHLREDRAFT_32523/4e-14/fatty acid desaturase; K12418 fatty acid desaturase (delta-4 desaturase) [EC:1.14.19.-]	slr0599/9e-10/---	NA
Unigene11965_All	Unigene11965_All	286.41	197.16	192.83	455.51	506.01	440.46	474.77	562.36	408.3	95.29	73.77	64.32	45.65	52.47	53.44	915.27	905.27	828.83	gi|950932060|ref|XP_014508454.1|/8.0e-07/uncharacterized protein LOC106768000 [Vigna radiata var. radiata]	gi|349706372|emb|FQ389892.1|/6.15e-40/Vitis vinifera clone SS0AEB19YG02	sp|Q08655|ASR1_SOLLC/1e-38/Abscisic stress-ripening protein 1 OS=Solanum lycopersicum GN=ASR1 PE=2 SV=1	NA	NA	NA
Unigene11496_All	Unigene11496_All	286.1	344.38	355.34	217.45	238.08	232.88	241.11	287.04	219.21	448.02	348.55	332.34	211.61	287.64	268.21	329.12	325.46	334.17	gi|747092754|ref|XP_011094156.1|/4.1e-205/5-methyltetrahydropteroyltriglutamate--homocysteine methyltransferase [Sesamum indicum]	gi|731398242|ref|XM_002276402.2|/0.0/PREDICTED: Vitis vinifera 5-methyltetrahydropteroyltriglutamate--homocysteine methyltransferase (LOC100248500), mRNA	sp|Q42699|METE_CATRO/0.0/5-methyltetrahydropteroyltriglutamate--homocysteine methyltransferase OS=Catharanthus roseus GN=METE PE=2 SV=1	sot:102577638/0.0/MS; methionine synthase (EC:2.1.1.13); K00549 5-methyltetrahydropteroyltriglutamate--homocysteine methyltransferase [EC:2.1.1.14]	XF2272/0.0/---	biological_process:GO:0032259//methylation;GO:0009086//methionine biosynthetic process;molecular_function:GO:0003871//5-methyltetrahydropteroyltriglutamate-homocysteine S-methyltransferase activity;GO:0008270//zinc ion binding;
CL5668.Contig3_All	CL5668.Contig3_All	285.78	197.72	220.32	144.09	165.9	154.28	102.9	100.82	88.86	314.84	315.32	273.63	116.51	178.81	164.33	366.8	370.17	340.27	NA	NA	sp|Q39967|ALL5_HEVBR/2e-22/Major latex allergen Hev b 5 OS=Hevea brasiliensis PE=1 SV=3	sot:102587272/6e-10/uncharacterized LOC102587272; K14306 nuclear pore complex protein Nup62	Cgl2013/1e-12/---	NA
CL5975.Contig1_All	CL5975.Contig1_All	285.01	212.53	220.18	221.4	245.75	243.66	232.02	224.88	222.99	288.33	317.37	295.6	234.58	321.9	283.75	644.87	683.41	621.88	gi|373432589|ref|NP_001243291.1|/4.5e-175/dehydrogenase, cytoplasmic-like [Glycine max] >gi|366985127|gb|AEX09388.1| malate dehydrogenase [Glycine max] >gi|734312054|gb|KHN00293.1| Malate dehydrogenase, cytoplasmic [Glycine soja] >gi|947082981|gb|KRH31702.1| hypothetical protein GLYMA_10G006500 [Glycine max]	gi|301015432|gb|GQ845406.1|/0.0/Camellia sinensis cytosolic malate dehydrogenase mRNA, complete cds	sp|O48905|MDHC_MEDSA/0.0/Malate dehydrogenase, cytoplasmic OS=Medicago sativa GN=CMDH PE=2 SV=1	gmx:100811402/0.0/malate dehydrogenase, cytoplasmic-like; K00025 malate dehydrogenase [EC:1.1.1.37]	DR0325/2e-119/---	biological_process:GO:0005975//carbohydrate metabolic process;GO:0006108//malate metabolic process;GO:0006099//tricarboxylic acid cycle;molecular_function:GO:0030060//L-malate dehydrogenase activity;
Unigene43995_All	Unigene43995_All	283.94	239.43	242.92	146.7	181.98	162.87	206.18	257.76	171.61	220.19	181.31	167.66	89.99	158.18	144.58	245.68	265.35	220.33	gi|902148401|gb|KNA05235.1|/5.7e-42/protein SOVF_192260 [Spinacia oleracea]	gi|657945302|ref|XM_008380961.1|/6.98e-65/PREDICTED: Malus x domestica probable steroid-binding protein 3 (LOC103442189), mRNA	sp|Q9SK39|SBP3_ARATH/2e-49/Probable steroid-binding protein 3 OS=Arabidopsis thaliana GN=MP3 PE=1 SV=1	bvg:104887787/2e-55/probable steroid-binding protein 3; K17278 membrane-associated progesterone receptor component	NA	cellular_component:GO:0005829//cytosol;
CL2153.Contig2_All	CL2153.Contig2_All	283.8	121.07	122.78	11.55	11.48	12.97	1.66	1.55	1.46	22.26	21.7	19.96	40.86	52.06	38.18	13.41	16.29	15.8	gi|566187516|ref|XP_002313054.2|/4.4e-67/protein POPTR_0009s11750g [Populus trichocarpa] >gi|550331535|gb|EEE87009.2| hypothetical protein POPTR_0009s11750g [Populus trichocarpa]	gi|985461132|ref|XM_006487111.2|/2.45e-12/PREDICTED: Citrus sinensis BURP domain-containing protein 3 (LOC102614289), mRNA	sp|D2CZZ9|BNM2C_BRANA/3e-52/BURP domain-containing protein BNM2C OS=Brassica napus GN=BNM2C PE=2 SV=1	bvg:104885038/2e-21/filaggrin-like; K12472 epidermal growth factor receptor substrate 15	NA	NA
Unigene32057_All	Unigene32057_All	282.42	235.09	246.9	86.12	91.72	84.85	33.4	36.59	24.68	37.28	32.44	33.01	48.92	70.61	62.91	243.48	225.4	213.42	gi|593793114|ref|XP_007159596.1|/1.0e-44/protein PHAVU_002G250700g [Phaseolus vulgaris] >gi|561033011|gb|ESW31590.1| hypothetical protein PHAVU_002G250700g [Phaseolus vulgaris]	gi|658008202|ref|XM_008341069.1|/6.37e-17/PREDICTED: Malus x domestica basic blue protein-like (LOC103402332), mRNA	sp|Q8LG89|BABL_ARATH/1e-49/Basic blue protein OS=Arabidopsis thaliana GN=ARPN PE=2 SV=2	NA	NA	molecular_function:GO:0009055//electron carrier activity;
CL8743.Contig3_All	CL8743.Contig3_All	282.22	215.57	233.69	201.86	224.52	230.32	246.05	279.32	216.13	195.08	170.31	139.88	152.42	259.47	216.39	259.5	252.77	248.19	gi|698498973|ref|XP_009795347.1|/4.5e-103/60S ribosomal protein L13-1 [Nicotiana sylvestris]	gi|747075161|ref|XM_011086303.1|/8.13e-166/PREDICTED: Sesamum indicum 60S ribosomal protein L13-1 (LOC105166814), mRNA	sp|P41127|RL131_ARATH/1e-130/60S ribosomal protein L13-1 OS=Arabidopsis thaliana GN=RPL13B PE=1 SV=1	pop:POPTR_0001s01350g/1e-135/60S ribosomal protein L13; K02873 large subunit ribosomal protein L13e	SPAC664.05/6e-66/---	biological_process:GO:0006412//translation;cellular_component:GO:0022625//cytosolic large ribosomal subunit;molecular_function:GO:0003723//RNA binding;GO:0003735//structural constituent of ribosome;
CL9530.Contig2_All	CL9530.Contig2_All	282	317.99	336.06	128.03	137.22	131.38	189.62	203.05	154.53	779.86	653.02	559.22	476.88	760.63	650.92	124.83	134.64	117.91	gi|567853047|ref|XP_006419687.1|/4.8e-47/protein CICLE_v10006180mg [Citrus clementina] >gi|568872009|ref|XP_006489168.1| PREDICTED: acyl carrier protein 1, chloroplastic-like [Citrus sinensis] >gi|557521560|gb|ESR32927.1| hypothetical protein CICLE_v10006180mg [Citrus clementina] >gi|641856238|gb|KDO75018.1| hypothetical protein CISIN_1g032506mg [Citrus sinensis]	gi|5669598|gb|AF083950.1|AF083950/7.46e-82/Coriandrum sativum acyl carrier protein (ACP-1) mRNA, complete cds	sp|P93092|ACP1_CASGL/1e-54/Acyl carrier protein 1, chloroplastic OS=Casuarina glauca GN=ACP1 PE=2 SV=1	cit:102611885/6e-08/acyl carrier protein 2, mitochondrial-like; K03955 NADH dehydrogenase (ubiquinone) 1 alpha/beta subcomplex 1	BMEI1475/3e-14/---	biological_process:GO:0006633//fatty acid biosynthetic process;molecular_function:GO:0031177//phosphopantetheine binding;
Unigene2405_All	Unigene2405_All	280.3	262.56	275.47	169.06	197.93	180.44	278.87	294.53	225.87	188.9	177.52	158.97	141.92	226.51	216.82	264.98	253.16	242.62	gi|703123225|ref|XP_010102767.1|/2.7e-72/ribosomal protein L26-1 [Morus notabilis] >gi|587905940|gb|EXB94051.1| 60S ribosomal protein L26-1 [Morus notabilis]	gi|703123224|ref|XM_010104465.1|/2.04e-131/Morus notabilis 60S ribosomal protein L26-1 partial mRNA	sp|P51414|RL261_ARATH/9e-90/60S ribosomal protein L26-1 OS=Arabidopsis thaliana GN=RPL26A PE=2 SV=2	pxb:103926737/1e-95/60S ribosomal protein L26-1; K02898 large subunit ribosomal protein L26e	SPBC29B5.03c/2e-50/---	biological_process:GO:0006412//translation;cellular_component:GO:0015934//large ribosomal subunit;molecular_function:GO:0003735//structural constituent of ribosome;
CL4261.Contig6_All	CL4261.Contig6_All	279.78	552.89	565.16	22.61	28.7	33.71	30.71	26.98	31.29	1166.35	1294.01	1357.65	1220.87	1262.67	1329.14	4.16	7.35	7.28	gi|225446491|ref|XP_002278211.1|/5.8e-138/trans-resveratrol di-O-methyltransferase [Vitis vinifera]	gi|590631165|ref|XM_007027426.1|/4.17e-157/Theobroma cacao Glutamate-ammonia ligases,catalytics,glutamate-ammonia ligases isoform 2 (TCM_022307) mRNA, complete cds	sp|B6VJS4|ROMT_VITVI/3e-160/Trans-resveratrol di-O-methyltransferase OS=Vitis vinifera GN=ROMT PE=1 SV=2	vvi:100233030/8e-158/OMT2.1; O-methyltransferase; K16040 trans-resveratrol di-O-methyltransferase [EC:2.1.1.240]	SSO2554/3e-34/---	biological_process:GO:0019438//aromatic compound biosynthetic process;GO:0032259//methylation;molecular_function:GO:0008757//S-adenosylmethionine-dependent methyltransferase activity;GO:0008171//O-methyltransferase activity;GO:0046983//protein dimerization activity;
CL2064.Contig3_All	CL2064.Contig3_All	279.01	387.19	418.14	231.82	258.13	265	253.52	289.31	221.46	701.95	628.14	539.89	224.95	438.09	354.42	540.49	564.55	506.32	gi|720066501|ref|XP_010276540.1|/3.9e-226/S-adenosylmethionine synthase 2 [Nelumbo nucifera]	gi|731388611|ref|XM_002266322.3|/0.0/PREDICTED: Vitis vinifera S-adenosylmethionine synthetase 2 (METK2), mRNA	sp|A7Q0V4|METK5_VITVI/0.0/S-adenosylmethionine synthase 5 OS=Vitis vinifera GN=METK5 PE=3 SV=1	vvi:100243560/0.0/METK5; S-adenosylmethionine synthetase 5; K00789 S-adenosylmethionine synthetase [EC:2.5.1.6]	SPBC14F5.05c/1e-170/---	biological_process:GO:0006730//one-carbon metabolic process;GO:0006556//S-adenosylmethionine biosynthetic process;cellular_component:GO:0005829//cytosol;molecular_function:GO:0004478//methionine adenosyltransferase activity;GO:0046872//metal ion binding;GO:0005524//ATP binding;
Unigene43853_All	Unigene43853_All	278.96	260.72	259.92	80.75	87.7	84.66	150.1	114.81	156.36	76.02	91.85	105.22	116.89	118.21	136.35	48.9	46.97	52.25	gi|1009143488|ref|XP_015889291.1|/6.8e-187/putative nuclease HARBI1 [Ziziphus jujuba]	gi|594021564|gb|KF988868.1|/0.0/Camellia sinensis isolate Flu-down 4 cultivar Fudingdabai hypothetical protein mRNA, complete cds	NA	brp:103860367/4e-14/uncharacterized LOC103860367; K14861 nucleolar pre-ribosomal-associated protein 1	NA	NA
CL3691.Contig2_All	CL3691.Contig2_All	277.65	234.54	211.43	209.43	238.07	211.01	474.38	511.34	462.69	214.79	153.91	143.66	152.36	233.85	221.29	412.07	447.25	447.2	gi|7388263|sp|O82569.1|SUI1_PIMBR/8.5e-50/Full=Protein translation factor SUI1 homolog >gi|3659907|gb|AAC61599.1| protein translation factor SUI1 homolog [Spuriopimpinella brachycarpa]	gi|210141916|dbj|AK245835.1|/1.03e-68/Glycine max cDNA, clone: GMFL01-42-M10	sp|O82569|SUI1_PIMBR/9e-67/Protein translation factor SUI1 homolog OS=Pimpinella brachycarpa PE=3 SV=1	gmx:100787664/3e-63/protein translation factor SUI1 homolog 2-like; K03113 translation initiation factor 1	YNL244c/2e-31/---	biological_process:GO:0006413//translational initiation;GO:0006417//regulation of translation;molecular_function:GO:0003743//translation initiation factor activity;
CL3948.Contig5_All	CL3948.Contig5_All	277.38	118.01	132.57	251.9	292.79	308.82	887.22	953.2	716.47	855.54	868.58	712.91	530.11	759.73	653.26	1924.1	2022.24	1771.07	gi|743872656|ref|XP_010906608.1|/1.6e-35/14 kDa proline-rich protein DC2.15-like [Elaeis guineensis]	gi|590676957|ref|XM_007039824.1|/1.54e-14/Theobroma cacao 14 kDa proline-rich protein DC2.15, putative (TCM_016003) mRNA, complete cds	sp|Q39176|ERLI1_ARATH/2e-58/Lipid transfer protein EARLI 1 OS=Arabidopsis thaliana GN=EARLI1 PE=1 SV=1	zma:103646289/6e-39/uncharacterized LOC103646289; K02883 large subunit ribosomal protein L18e	XF0009/7e-08/---	NA
CL10736.Contig1_All	CL10736.Contig1_All	276.55	221.31	208.22	135.66	154.91	129.1	212.59	234.98	188.33	172.14	154.05	140.75	153.31	207.71	187.49	156.93	157.35	150.7	gi|747071409|ref|XP_011082572.1|/2.6e-80/40S ribosomal protein S18 [Sesamum indicum]	gi|802790873|ref|XM_012236828.1|/1.19e-154/PREDICTED: Jatropha curcas 40S ribosomal protein S18-like (LOC105649978), mRNA	sp|P34788|RS18_ARATH/1e-100/40S ribosomal protein S18 OS=Arabidopsis thaliana GN=RPS18A PE=1 SV=1	sly:101268633/4e-101/40S ribosomal protein S18-like; K02964 small subunit ribosomal protein S18e	SPCC1259.01c/2e-74/---	biological_process:GO:0006412//translation;cellular_component:GO:0005840//ribosome;molecular_function:GO:0003735//structural constituent of ribosome;GO:0003723//RNA binding;
Unigene29866_All	Unigene29866_All	276.1	207.32	210.16	136.89	168.94	133.97	230.77	241.91	205.27	179.47	162.38	141.47	122.5	194.82	169.18	203.7	206.19	191.44	gi|937906497|dbj|BAS81551.1|/2.3e-76/partial [Oryza sativa Japonica Group]	gi|161701446|gb|EU136389.1|/0.0/Panax ginseng 60S ribosomal protein L17-like protein mRNA, partial cds	sp|P49690|RL23_ARATH/1e-96/60S ribosomal protein L23 OS=Arabidopsis thaliana GN=RPL23A PE=2 SV=3	dosa:Os02t0814700-01/2e-98/Os02g0814700; Similar to Ribosomal Pr 117 (Fragment).; K02894 large subunit ribosomal protein L23e	SPCC1322.11/1e-75/---	biological_process:GO:0006412//translation;cellular_component:GO:0022625//cytosolic large ribosomal subunit;GO:0005730//nucleolus;molecular_function:GO:0003735//structural constituent of ribosome;GO:0070180//large ribosomal subunit rRNA binding;
CL1724.Contig28_All	CL1724.Contig28_All	275.34	273.06	301.23	105.39	119.92	114.25	169.41	187.82	147.72	197.38	193.48	172.06	130.89	183.65	173.46	204.61	204.39	199.94	gi|985444138|ref|XP_015384760.1|/1.5e-297/LOW QUALITY PROTEIN: polyubiquitin-A-like [Citrus sinensis]	gi|645236531|ref|XM_008226560.1|/0.0/PREDICTED: Prunus mume polyubiquitin-A-like (LOC103324495), mRNA	sp|Q8H159|UBQ10_ARATH/0.0/Polyubiquitin 10 OS=Arabidopsis thaliana GN=UBQ10 PE=1 SV=2	dosa:Os06t0681400-01/0.0/Os06g0681400; Ubiquitin domain containing protein.; K08770 ubiquitin C	YLL039c/0.0/---	cellular_component:GO:0005773//vacuole;
Unigene30143_All	Unigene30143_All	274.95	301.74	398.71	545.44	594.91	632.24	476.05	356.6	446.27	997.52	1104.17	1166.13	652.77	738.03	673.87	599.76	582.35	613.74	gi|383081911|dbj|BAM05608.1|/8.5e-103/benzylic ether reductase [Eucalyptus pilularis]	gi|526118137|ref|NM_001281018.1|/1.71e-94/Vitis vinifera isoflavone reductase-like protein 4 (IFRL4), mRNA >gi|76559891|tpe|BN000709.1| TPA_inf: Vitis vinifera mRNA for isoflavone reductase-like protein 4 (ifrl4 gene)	sp|E1U332|ALL12_OLEEU/2e-124/Isoflavone reductase-like protein OS=Olea europaea PE=1 SV=1	cit:102621411/2e-64/leucoanthocyanidin reductase-like; K13081 leucoanthocyanidin reductase [EC:1.17.1.3]	slr0399/7e-10/---	NA
Unigene9134_All	Unigene9134_All	274.2	189.89	203.52	212.91	231.8	222.25	271.76	359.82	210.48	204.06	135.98	125.58	66.13	136.27	109.17	318.69	327.67	295.74	gi|6911144|gb|AAF31403.1|AF200322_1/1.0e-38/glycine-rich RNA binding protein 3 [Catharanthus roseus]	gi|764523704|ref|XM_004289625.2|/1.61e-63/PREDICTED: Fragaria vesca subsp. vesca glycine-rich RNA-binding, abscisic acid-inducible protein-like (LOC101299909), transcript variant X1, mRNA	sp|P49311|GRP2_SINAL/2e-86/Glycine-rich RNA-binding protein GRP2A OS=Sinapis alba PE=2 SV=1	pop:POPTR_0004s16260g/4e-87/glycine-rich RNA-binding family protein; K13195 cold-inducible RNA-binding protein	SPAC140.02/8e-20/---	molecular_function:GO:0000166//nucleotide binding;GO:0003723//RNA binding;
CL7976.Contig6_All	CL7976.Contig6_All	273.38	169.35	142.51	14.47	16.17	11.65	0.46	1.21	0.63	55.41	28.37	48.68	220.91	120.45	184.42	0.78	1.37	1.65	NA	NA	sp|P17772|OSS2_PEA/5e-08/Organ-specific protein S2 OS=Pisum sativum PE=2 SV=1	NA	NA	NA
Unigene41583_All	Unigene41583_All	272.31	221.62	239.5	184.05	231.18	205.05	240.94	234.99	205.41	212.5	203.43	173.99	161.33	255.04	233.06	251.37	230.06	214.94	gi|697168263|ref|XP_009593010.1|/3.6e-60/40S ribosomal protein S12-like isoform X1 [Nicotiana tomentosiformis]	gi|161377378|gb|EU274650.1|/8.39e-156/Panax quinquefolius hypothetical protein LBL12 mRNA, partial cds	sp|Q9XHS0|RS12_HORVU/3e-74/40S ribosomal protein S12 OS=Hordeum vulgare GN=RPS12 PE=2 SV=1	vvi:100255187/7e-82/40S ribosomal protein S12; K02951 small subunit ribosomal protein S12e	SPCC962.04/1e-38/---	biological_process:GO:0006412//translation;cellular_component:GO:0022627//cytosolic small ribosomal subunit;molecular_function:GO:0003735//structural constituent of ribosome;
CL1724.Contig49_All	CL1724.Contig49_All	270.75	267.52	307.1	226.04	239.2	239.43	404.55	391.92	344.25	511.22	449.23	412.68	258.71	392.89	351.33	431.7	437.18	418.78	gi|901822149|gb|KMZ73933.1|/6.6e-158/[Zostera marina]	gi|663681403|emb|HG975522.1|/0.0/Solanum lycopersicum chromosome ch10, complete genome	sp|Q3E7T8|UBQ14_ARATH/0.0/Polyubiquitin 14 OS=Arabidopsis thaliana GN=UBQ14 PE=1 SV=2	mus:103994099/0.0/polyubiquitin isoform X1; K08770 ubiquitin C	YLL039c/0.0/---	cellular_component:GO:0005737//cytoplasm;
CL8641.Contig1_All	CL8641.Contig1_All	270.46	232.29	233.88	137.06	170.69	154.45	254.61	285.03	208.24	200.5	167.62	146.88	143.7	225.2	203.49	199.77	211.57	198.22	gi|313586483|gb|ADR71252.1|/5.4e-76/ribosomal protein S15E [Hevea brasiliensis]	gi|313586480|gb|HM363454.1|/1.25e-133/Hevea brasiliensis 40S ribosomal protein S15D (RPS15D) mRNA, complete cds	sp|Q945U1|RS15_ELAOL/3e-93/40S ribosomal protein S15 OS=Elaeis oleifera GN=RPS15 PE=2 SV=1	egr:104415422/1e-98/40S ribosomal protein S15-4; K02958 small subunit ribosomal protein S15e	SPAC1071.07c/5e-68/---	biological_process:GO:0006412//translation;cellular_component:GO:0015935//small ribosomal subunit;molecular_function:GO:0003723//RNA binding;GO:0003735//structural constituent of ribosome;
CL14480.Contig1_All	CL14480.Contig1_All	270.13	201	216.49	17.4	24.39	25.66	22.52	18.05	18.45	32.05	39.97	35.17	57.18	71.59	68.44	83.74	88.41	91.33	gi|388270415|gb|AFK26308.1|/1.9e-112/3 [Avicennia marina]	gi|1000981324|ref|XM_002512128.2|/2.81e-99/PREDICTED: Ricinus communis homeobox-leucine zipper protein HOX11 (LOC8289299), mRNA	sp|P17541|CHIA_CUCSA/1e-125/Acidic endochitinase OS=Cucumis sativus PE=1 SV=1	pop:POPTR_1540s00210g/3e-133/chitinase family protein; K01183 chitinase [EC:3.2.1.14]	SPAC32A11.03c/2e-06/---	biological_process:GO:0005975//carbohydrate metabolic process;molecular_function:GO:0004568//chitinase activity;
Unigene680_All	Unigene680_All	269.92	154.36	159.62	1.38	2.01	3.1	1.92	2.89	1.95	44.24	33.83	30.84	60.77	52.98	52.56	3.29	2.48	2.74	gi|326503998|dbj|BAK02785.1|/1.2e-07/protein [Hordeum vulgare subsp. vulgare] >gi|326509721|dbj|BAJ87076.1| predicted protein [Hordeum vulgare subsp. vulgare] >gi|326521682|dbj|BAK00417.1| predicted protein [Hordeum vulgare subsp. vulgare]	NA	sp|P55857|SUMO1_ORYSJ/1e-10/Small ubiquitin-related modifier 1 OS=Oryza sativa subsp. japonica GN=SUMO1 PE=1 SV=1	cme:CYME_CME004C/4e-12/ubiquitin-like protein Smt3; K12160 small ubiquitin-related modifier	NA	NA
Unigene31782_All	Unigene31782_All	269.51	201.94	210.07	200.82	240.89	205.05	299.01	343.4	240.29	210.93	164.14	144.53	111.12	172.55	144.91	266.05	252.72	228.03	gi|657952783|ref|XP_008359285.1|/1.3e-35/ubiquitin-like protein 5 [Malus domestica]	gi|330318562|gb|HM003235.1|/2.36e-71/Camellia sinensis clone U10BCDNA 3195 ubiquitin-like protein mRNA, complete cds	sp|Q9FGZ9|UBL5_ARATH/2e-46/Ubiquitin-like protein 5 OS=Arabidopsis thaliana GN=UBL5 PE=3 SV=1	mdm:103422995/1e-46/ubiquitin-like protein 5; K13113 ubiquitin-like protein 5	NA	NA
Unigene44047_All	Unigene44047_All	269.11	299.64	305.25	148.12	156.87	173.97	130.88	135.53	117.27	314.07	328.43	298.93	160.11	241.6	222.63	220.17	232.22	225.34	gi|2352925|gb|AAB69320.1|/8.8e-268/3-deoxy-D-arabino-heptulosonate 7-phosphate synthase 2 [Petroselinum crispum]	gi|2352924|gb|AF012864.1|AF012864/0.0/Petroselinum crispum plastidic 3-deoxy-D-arabino-heptulosonate 7-phosphate synthase 2 (pDAHPS2) mRNA, nuclear gene encoding plastid protein, complete cds	sp|P37216|AROG_SOLLC/0.0/Phospho-2-dehydro-3-deoxyheptonate aldolase 2, chloroplastic OS=Solanum lycopersicum PE=2 SV=1	vvi:100233115/0.0/3-deoxy-D-arabino-heptulosonate 7-phosphate synthase 02; K01626 3-deoxy-7-phosphoheptulonate synthase [EC:2.5.1.54]	PA2843/0.0/---	biological_process:GO:0009073//aromatic amino acid family biosynthetic process;molecular_function:GO:0003849//3-deoxy-7-phosphoheptulonate synthase activity;
Unigene2616_All	Unigene2616_All	268.99	232.09	256.21	202.07	211.86	227.03	213.5	234.59	188.47	300.52	234.38	219.33	180.39	260.42	230.39	407.69	431.86	393.44	gi|976899273|gb|KVH87867.1|/3.3e-220/conserved site-containing protein [Cynara cardunculus var. scolymus]	gi|721684997|gb|KF815705.1|/0.0/Panax notoginseng actin (act1) mRNA, complete cds	sp|P53492|ACT7_ARATH/0.0/Actin-7 OS=Arabidopsis thaliana GN=ACT7 PE=1 SV=1	pop:POPTR_0001s31700g/0.0/POPTRDRAFT_813612; actin family protein; K10355 actin, other eukaryote	SPBC32H8.12c/0.0/---	molecular_function:GO:0004386//helicase activity;GO:0005524//ATP binding;
CL13059.Contig2_All	CL13059.Contig2_All	268.91	189.6	192.51	160.16	183.97	171.27	111.9	146.97	115.81	178.61	147.65	128.03	142.99	178.12	169.83	251.52	259.37	246.94	gi|590587995|ref|XP_007016102.1|/3.4e-103/5 [Theobroma cacao] >gi|508786465|gb|EOY33721.1| Cyclophilin 5 [Theobroma cacao]	gi|648174072|gb|KF699321.1|/0.0/Panax ginseng cyclophilin (CYP) mRNA, partial cds	sp|Q9SP02|CP20A_ARATH/3e-121/Peptidyl-prolyl cis-trans isomerase CYP20-1 OS=Arabidopsis thaliana GN=CYP20-1 PE=1 SV=1	tcc:TCM_041621/5e-131/Cyclophilin 5; K01802 peptidylprolyl isomerase [EC:5.2.1.8]	slr1251/3e-80/---	biological_process:GO:0000413//protein peptidyl-prolyl isomerization;GO:0006457//protein folding;molecular_function:GO:0003755//peptidyl-prolyl cis-trans isomerase activity;
CL1211.Contig2_All	CL1211.Contig2_All	268.73	248.41	242.28	179.63	202.45	193.44	240.28	255.82	206.05	184.64	153.88	152.27	143.79	179.05	166.98	258.13	271.29	246.95	gi|848921223|ref|XP_012857364.1|/1.9e-53/LOW QUALITY PROTEIN: UPF0483 protein AGAP003155-like [Erythranthe guttata]	gi|595876170|ref|XM_007212141.1|/1.38e-174/Prunus persica hypothetical protein (PRUPE_ppa012912mg) mRNA, complete cds	sp|P62201|CALM_LILLO/4e-101/Calmodulin OS=Lilium longiflorum PE=2 SV=2	aly:ARALYDRAFT_481582/3e-100/CAM2; calmodulin-2; K02183 calmodulin	SPAC3A12.14/1e-70/---	molecular_function:GO:0005509//calcium ion binding;
CL4879.Contig6_All	CL4879.Contig6_All	268.71	239.21	230.64	416.62	446.32	421	439.59	514.16	432.5	101.36	83.14	84.85	137.87	161.71	174.54	338.09	329.63	346.22	gi|747097984|ref|XP_011096978.1|/1.6e-42/HMG1/2-like protein [Sesamum indicum]	gi|388504717|gb|BT140630.1|/3.80e-41/Lotus japonicus clone JCVI-FLLj-4N2 unknown mRNA	sp|P40619|HMGL_IPONI/9e-64/HMG1/2-like protein OS=Ipomoea nil PE=2 SV=1	atr:18445535/2e-69/HMG1/2-like protein; K10802 high mobility group protein B1	YPR052c/2e-11/---	NA
CL11563.Contig12_All	CL11563.Contig12_All	267.71	214.04	241.88	186.75	207.63	223.23	301.25	324.88	257.18	287.55	290.89	274.52	214.83	339.61	292.15	342.8	341.36	318.46	gi|8778823|gb|AAF79822.1|AC026875_2/2.6e-255/[Arabidopsis thaliana]	gi|217912|dbj|D12709.1|DARELF1A/0.0/Daucus carota mRNA for elongation factor 1-alpha, complete cds	sp|P34823|EF1A2_DAUCA/0.0/Elongation factor 1-alpha OS=Daucus carota PE=2 SV=1	mdm:103447856/0.0/elongation factor 1-alpha; K03231 elongation factor 1-alpha	SPCC794.09c/0.0/---	biological_process:GO:0006414//translational elongation;cellular_component:GO:0005737//cytoplasm;molecular_function:GO:0003746//translation elongation factor activity;GO:0005525//GTP binding;GO:0003924//GTPase activity;
CL1724.Contig4_All	CL1724.Contig4_All	267.34	304.72	289.69	86.01	96.44	83.09	210.98	265.55	178.2	205.01	194.39	164.22	92.31	170.97	166.07	117.09	112.62	113.13	gi|937924235|dbj|BAS99152.1|/1.2e-252/partial [Oryza sativa Japonica Group]	gi|970057854|ref|XM_015200112.1|/0.0/PREDICTED: Solanum pennellii polyubiquitin-like (LOC107002193), mRNA	sp|Q8H159|UBQ10_ARATH/0.0/Polyubiquitin 10 OS=Arabidopsis thaliana GN=UBQ10 PE=1 SV=2	dosa:Os06t0681400-01/0.0/Os06g0681400; Ubiquitin domain containing protein.; K08770 ubiquitin C	YLL039c/0.0/---	cellular_component:GO:0005737//cytoplasm;
CL1388.Contig2_All	CL1388.Contig2_All	267.19	220.42	216.61	127.16	138.52	128.77	115.99	112.04	118.36	165.63	156.86	148.21	184.28	206.5	206.82	178.6	190.32	180.71	gi|1009108090|ref|XP_015882994.1|/1.9e-115/vesicle-associated membrane protein 721-like [Ziziphus jujuba]	gi|703085143|ref|XM_010094357.1|/0.0/Morus notabilis Putative vesicle-associated membrane protein 726 partial mRNA	sp|P47192|VA722_ARATH/9e-135/Vesicle-associated membrane protein 722 OS=Arabidopsis thaliana GN=VAMP722 PE=2 SV=2	pmum:103334330/5e-136/vesicle-associated membrane protein 722; K08511 vesicle-associated membrane protein 72	SPAC6G9.11/4e-18/---	biological_process:GO:0016192//vesicle-mediated transport;cellular_component:GO:0016021//integral component of membrane;
CL13595.Contig1_All	CL13595.Contig1_All	267.15	170.03	178.12	146.26	188.74	174.53	231.63	253.72	185.04	143.05	128.13	104.77	59.43	132.19	113.41	353.32	386.06	338.15	NA	NA	sp|Q8LCE4|AGP5_ARATH/4e-24/Classical arabinogalactan protein 5 OS=Arabidopsis thaliana GN=AGP5 PE=2 SV=2	gmx:102666577/1e-11/pollen-specific leucine-rich repeat extensin-like protein 3-like; K05747 Wiskott-Aldrich syndrome protein	all3826/1e-11/---	NA
CL13042.Contig1_All	CL13042.Contig1_All	266.29	231.83	206.33	119.07	139.63	124.74	170.27	194.13	136.82	158.62	131.29	111.22	118.07	171.61	161.51	165.85	158.4	158.21	gi|14423899|sp|Q9MAV7.1|RL31_PANGI/5.8e-60/Full=60S ribosomal protein L31 >gi|8131703|dbj|BAA96368.1| ribosomal protein L31 [Panax ginseng]	gi|8131702|dbj|AB043976.1|/0.0/Panax ginseng mRNA for ribosomal protein L31, complete cds	sp|Q9MAV7|RL31_PANGI/3e-80/60S ribosomal protein L31 OS=Panax ginseng GN=RPL31 PE=2 SV=1	fve:101307042/2e-75/60S ribosomal protein L31; K02910 large subunit ribosomal protein L31e	YLR406c/4e-38/---	biological_process:GO:0006412//translation;cellular_component:GO:0005840//ribosome;molecular_function:GO:0003735//structural constituent of ribosome;
CL14767.Contig5_All	CL14767.Contig5_All	266.1	162.86	169.69	331.13	399	394.23	426.53	499.66	347.88	132.02	108.24	93.97	55.41	106.94	89.13	681.36	675.51	615.17	gi|976926032|gb|KVI09910.1|/1.7e-149/protein [Cynara cardunculus var. scolymus]	gi|596014973|ref|XM_007218706.1|/0.0/Prunus persica hypothetical protein (PRUPE_ppa009506mg) mRNA, complete cds	sp|Q39196|PIP14_ARATH/4e-180/Probable aquaporin PIP1-4 OS=Arabidopsis thaliana GN=PIP1.4 PE=1 SV=1	jcu:105645794/0.0/aquaporin; aquaporin PIP1-3; K09872 aquaporin PIP	SMc01870/2e-31/---	biological_process:GO:0006810//transport;cellular_component:GO:0016021//integral component of membrane;molecular_function:GO:0005215//transporter activity;
Unigene17206_All	Unigene17206_All	265.84	239.01	293.97	39.26	53.77	55.91	11.04	10.82	11.42	769.83	931.9	917.6	666.58	878.7	762.04	44.71	56.14	48.83	gi|31322133|gb|AAO38031.1|/1.3e-159/acid acetylenase [Hedera helix]	gi|31322132|gb|AY166772.1|/2.65e-156/Hedera helix delta12-fatty acid acetylenase mRNA, complete cds	sp|Q8GZC3|FAD2_VERFO/0.0/Delta(12)-fatty-acid desaturase FAD2 OS=Vernicia fordii GN=FAD2 PE=1 SV=1	vvi:100252129/0.0/omega-6 fatty acid desaturase, endoplasmic reticulum isozyme 2; K10256 omega-6 fatty acid desaturase (delta-12 desaturase) [EC:1.14.19.-]	all1597/6e-75/---	biological_process:GO:0055114//oxidation-reduction process;GO:0006629//lipid metabolic process;cellular_component:GO:0016021//integral component of membrane;molecular_function:GO:0016717//oxidoreductase activity, acting on paired donors, with oxidation of a pair of donors resulting in the reduction of molecular oxygen to two molecules of water;
CL10683.Contig29_All	CL10683.Contig29_All	265.16	247.02	229.53	181.1	202.09	174.2	225.07	227.21	215.95	177.78	170.82	146.12	151.52	206.19	194.87	198.1	197.33	180.38	gi|661898254|emb|CDO98221.1|/4.5e-63/protein product [Coffea canephora]	gi|161377378|gb|EU274650.1|/6.25e-156/Panax quinquefolius hypothetical protein LBL12 mRNA, partial cds	sp|Q9XHS0|RS12_HORVU/7e-71/40S ribosomal protein S12 OS=Hordeum vulgare GN=RPS12 PE=2 SV=1	jcu:105634247/5e-81/40S ribosomal protein S12-like; K02951 small subunit ribosomal protein S12e	SPCC962.04/7e-41/---	biological_process:GO:0006412//translation;cellular_component:GO:0005840//ribosome;molecular_function:GO:0003735//structural constituent of ribosome;
CL5453.Contig7_All	CL5453.Contig7_All	264.98	293.04	249.67	229.76	244.07	175.73	3258.47	3614.4	3884.17	234.92	141.33	171.58	171.67	171.8	205.62	1317.54	1315.07	1403.08	gi|694317794|ref|XP_009339946.1|/1.6e-66/protein LIGHT-DEPENDENT SHORT HYPOCOTYLS 7-like [Pyrus x bretschneideri]	NA	sp|Q9S7R3|LSH10_ARATH/8e-78/Protein LIGHT-DEPENDENT SHORT HYPOCOTYLS 10 OS=Arabidopsis thaliana GN=LSH10 PE=1 SV=1	NA	NA	NA
Unigene32344_All	Unigene32344_All	264.17	238.32	229.05	129.65	151.44	138.68	240.3	263.25	207.02	240.48	231.79	202.73	200.14	280.92	266.98	179.96	181.75	171.2	gi|698483886|ref|XP_009788779.1|/3.0e-75/nucleoside diphosphate kinase 1 [Nicotiana sylvestris]	gi|330318623|gb|HM003260.1|/8.25e-141/Camellia sinensis clone U10BcDNA 3150 nucleoside diphosphate kinase 1 mRNA, complete cds	sp|Q56E62|NDK1_TOBAC/5e-97/Nucleoside diphosphate kinase 1 OS=Nicotiana tabacum PE=2 SV=1	sot:102578209/1e-94/nucleoside diphosphate kinase 1-like; K00940 nucleoside-diphosphate kinase [EC:2.7.4.6]	sll1852/2e-66/---	biological_process:GO:0006165//nucleoside diphosphate phosphorylation;GO:0006183//GTP biosynthetic process;GO:0006228//UTP biosynthetic process;GO:0006241//CTP biosynthetic process;molecular_function:GO:0005524//ATP binding;GO:0004550//nucleoside diphosphate kinase activity;GO:0046872//metal ion binding;
Unigene41319_All	Unigene41319_All	263.82	208.21	248.78	157.35	175.89	177.15	150.76	168.3	136.8	237.47	205.1	182.27	116.16	158.96	140.08	238.55	235.46	221.53	gi|763772336|gb|KJB39459.1|/1.9e-84/protein B456_007G014500 [Gossypium raimondii]	gi|731421801|ref|XM_010663575.1|/3.55e-139/PREDICTED: Vitis vinifera ubiquitin-conjugating enzyme E2-17 kDa (LOC100232965), transcript variant X2, mRNA	sp|P35135|UBC4_SOLLC/3e-106/Ubiquitin-conjugating enzyme E2-17 kDa OS=Solanum lycopersicum PE=2 SV=1	atr:18439128/2e-107/ubiquitin-conjugating enzyme E2-17 kDa; K06689 ubiquitin-conjugating enzyme E2 D/E [EC:2.3.2.23]	SPBC119.02/1e-88/---	molecular_function:GO:0005524//ATP binding;GO:0016874//ligase activity;
Unigene66139_All	Unigene66139_All	263.68	290.25	279.09	90.22	93.6	103.13	195.93	186.15	182.37	126.37	153.09	141.63	114.12	149.97	156.48	150.44	156.29	153.15	gi|802627198|ref|XP_012076592.1|/5.7e-127/probable sugar phosphate/phosphate translocator At5g25400 isoform X1 [Jatropha curcas]	gi|698431519|ref|XM_009796296.1|/4.94e-159/PREDICTED: Nicotiana sylvestris probable sugar phosphate/phosphate translocator At5g25400 (LOC104241352), mRNA	sp|Q3E6T0|PT525_ARATH/3e-163/Probable sugar phosphate/phosphate translocator At5g25400 OS=Arabidopsis thaliana GN=At5g25400 PE=2 SV=1	cme:CYME_CMK248C/5e-25/similar to phosphate/phosphoenolpyruvate translocator protein; K15280 solute carrier family 35, member C2	ECU06g1290/2e-09/---	cellular_component:GO:0016021//integral component of membrane;
Unigene31783_All	Unigene31783_All	263.37	218.78	243.65	145.09	153.85	122.15	480.81	570.48	384.51	349.71	246.2	221.93	159.35	230.24	200.9	319.53	341.09	310.96	gi|657952783|ref|XP_008359285.1|/1.2e-35/ubiquitin-like protein 5 [Malus domestica]	gi|702476213|ref|XM_010033688.1|/1.31e-77/PREDICTED: Eucalyptus grandis ubiquitin-like protein 5 (LOC104421658), mRNA	sp|Q9FGZ9|UBL5_ARATH/2e-47/Ubiquitin-like protein 5 OS=Arabidopsis thaliana GN=UBL5 PE=3 SV=1	mdm:103422995/9e-48/ubiquitin-like protein 5; K13113 ubiquitin-like protein 5	NA	NA
CL139.Contig66_All	CL139.Contig66_All	263.02	285.84	297.83	38.78	46.37	52.48	22.32	24.22	21.56	672.23	947.16	901.62	681.52	826.67	786.87	31.52	35.8	32.22	gi|31322133|gb|AAO38031.1|/7.7e-223/acid acetylenase [Hedera helix]	gi|31322132|gb|AY166772.1|/0.0/Hedera helix delta12-fatty acid acetylenase mRNA, complete cds	sp|Q8GZC3|FAD2_VERFO/0.0/Delta(12)-fatty-acid desaturase FAD2 OS=Vernicia fordii GN=FAD2 PE=1 SV=1	jcu:105646514/0.0/omega-6 fatty acid desaturase, endoplasmic reticulum isozyme 2; K10256 omega-6 fatty acid desaturase (delta-12 desaturase) [EC:1.14.19.-]	all1597/1e-75/---	biological_process:GO:0006629//lipid metabolic process;GO:0055114//oxidation-reduction process;cellular_component:GO:0016021//integral component of membrane;molecular_function:GO:0016717//oxidoreductase activity, acting on paired donors, with oxidation of a pair of donors resulting in the reduction of molecular oxygen to two molecules of water;
Unigene975_All	Unigene975_All	261.94	251.64	249.64	191.95	215.71	207.21	170.82	175.54	140.83	69.01	68.54	56.19	39.79	78.68	78.64	156.74	167.88	150.79	gi|195606516|gb|ACG25088.1|/8.3e-71/H3 [Zea mays]	gi|764515799|ref|XM_004288116.2|/1.96e-153/PREDICTED: Fragaria vesca subsp. vesca histone H3.3 (LOC101310256), mRNA	sp|Q71H73|H33_VITVI/2e-88/Histone H3.3 OS=Vitis vinifera PE=2 SV=3	dosa:Os06t0130900-00/1e-87/Os06g0130900; Similar to Histone H3 (Fragment).; K11253 histone H3	SPBC1105.11c/6e-79/---	cellular_component:GO:0000786//nucleosome;GO:0016021//integral component of membrane;GO:0005634//nucleus;molecular_function:GO:0003677//DNA binding;GO:0046982//protein heterodimerization activity;
Unigene21696_All	Unigene21696_All	261.53	333.92	318.21	58.44	94.92	75.59	146.84	205.74	97.13	101.87	83.17	57.26	30.06	77.98	89.89	52.17	60.28	54.48	gi|113473614|gb|ABI35986.1|/0.0e+00/synthase [Phelipanche ramosa]	gi|697130755|ref|XM_009621137.1|/0.0/PREDICTED: Nicotiana tomentosiformis 5-methyltetrahydropteroyltriglutamate--homocysteine methyltransferase (LOC104111436), transcript variant X1, mRNA	sp|Q42699|METE_CATRO/0.0/5-methyltetrahydropteroyltriglutamate--homocysteine methyltransferase OS=Catharanthus roseus GN=METE PE=2 SV=1	sot:102577638/0.0/MS; methionine synthase (EC:2.1.1.13); K00549 5-methyltetrahydropteroyltriglutamate--homocysteine methyltransferase [EC:2.1.1.14]	XF2272/0.0/---	biological_process:GO:0032259//methylation;GO:0009086//methionine biosynthetic process;molecular_function:GO:0008270//zinc ion binding;GO:0003871//5-methyltetrahydropteroyltriglutamate-homocysteine S-methyltransferase activity;
CL3691.Contig1_All	CL3691.Contig1_All	258.43	234.59	213.13	159.05	169.03	138.65	374.83	457.77	353.52	115.95	79.4	81.19	136.1	112.12	119.35	249.9	245.95	226.26	gi|7388263|sp|O82569.1|SUI1_PIMBR/7.8e-50/Full=Protein translation factor SUI1 homolog >gi|3659907|gb|AAC61599.1| protein translation factor SUI1 homolog [Spuriopimpinella brachycarpa]	gi|210141916|dbj|AK245835.1|/4.34e-67/Glycine max cDNA, clone: GMFL01-42-M10	sp|O82569|SUI1_PIMBR/4e-67/Protein translation factor SUI1 homolog OS=Pimpinella brachycarpa PE=3 SV=1	gmx:100787664/9e-63/protein translation factor SUI1 homolog 2-like; K03113 translation initiation factor 1	YNL244c/1e-31/---	biological_process:GO:0006413//translational initiation;GO:0006417//regulation of translation;molecular_function:GO:0003743//translation initiation factor activity;
CL12781.Contig2_All	CL12781.Contig2_All	257.37	220.16	224.41	34.76	34.9	37.37	14.49	12.43	12.74	555.1	674.01	632.13	414.97	507.49	453.59	148.46	141.99	142.57	gi|1401037|dbj|BAA07911.1|/1.3e-205/dehydrogenases homologous [Lactuca sativa]	gi|1000951960|ref|XM_002526125.2|/0.0/PREDICTED: Ricinus communis alcohol dehydrogenase (LOC8277848), mRNA	sp|P14675|ADH3_SOLTU/0.0/Alcohol dehydrogenase 3 OS=Solanum tuberosum GN=ADH3 PE=2 SV=1	cit:102616862/0.0/alcohol dehydrogenase-like; K18857 alcohol dehydrogenase class-P [EC:1.1.1.1]	YPO1502/3e-130/---	biological_process:GO:0055114//oxidation-reduction process;molecular_function:GO:0016491//oxidoreductase activity;GO:0008270//zinc ion binding;
CL139.Contig76_All	CL139.Contig76_All	257.31	276.99	346.06	65.03	76.63	84.54	37.23	31.81	38.59	1381.43	1701.35	1704.53	1071.09	1585.54	1346.14	41.17	54.41	45.45	gi|31322133|gb|AAO38031.1|/2.2e-215/acid acetylenase [Hedera helix]	gi|31322132|gb|AY166772.1|/0.0/Hedera helix delta12-fatty acid acetylenase mRNA, complete cds	sp|Q8GZC3|FAD2_VERFO/0.0/Delta(12)-fatty-acid desaturase FAD2 OS=Vernicia fordii GN=FAD2 PE=1 SV=1	jcu:105646514/0.0/omega-6 fatty acid desaturase, endoplasmic reticulum isozyme 2; K10256 omega-6 fatty acid desaturase (delta-12 desaturase) [EC:1.14.19.-]	all1597/5e-75/---	biological_process:GO:0006629//lipid metabolic process;cellular_component:GO:0016021//integral component of membrane;
CL2284.Contig2_All	CL2284.Contig2_All	256.89	193.92	222.03	230.47	273.34	269.96	269.53	308.03	217.06	302.67	269.6	233.04	200.72	336.6	290.55	311.19	328.17	284.58	gi|848878234|ref|XP_012839544.1|/6.2e-123/40S ribosomal protein S2-3-like [Erythranthe guttata] >gi|604330657|gb|EYU35640.1| hypothetical protein MIMGU_mgv1a011526mg [Erythranthe guttata]	gi|698433134|ref|XM_009798769.1|/1.30e-175/PREDICTED: Nicotiana sylvestris 40S ribosomal protein S2-3-like (LOC104243561), mRNA	sp|Q9SCM3|RS24_ARATH/6e-161/40S ribosomal protein S2-4 OS=Arabidopsis thaliana GN=RPS2D PE=2 SV=1	csv:101212017/4e-175/40S ribosomal protein S2-4-like; K02981 small subunit ribosomal protein S2e	SPCC576.08c/3e-121/---	biological_process:GO:0006412//translation;cellular_component:GO:0015935//small ribosomal subunit;molecular_function:GO:0003735//structural constituent of ribosome;GO:0003723//RNA binding;
CL14846.Contig1_All	CL14846.Contig1_All	255.77	174.7	214.77	65.38	79.16	70.38	215.3	227.58	165.33	104.09	93.44	83.31	40.46	117.23	90.9	153.44	145.1	143.12	gi|661880327|emb|CDP15858.1|/1.2e-47/protein product [Coffea canephora]	NA	sp|Q9LW49|ERF4_NICSY/4e-60/Ethylene-responsive transcription factor 4 OS=Nicotiana sylvestris GN=ERF4 PE=2 SV=1	egr:104450115/3e-44/ethylene-responsive transcription factor 4-like; K09286 EREBP-like factor	NA	NA
CL2064.Contig11_All	CL2064.Contig11_All	253.66	382.2	426.91	205.53	235.06	229.12	214.3	230.56	171.7	707.7	625.35	559.58	216.41	439.49	355.26	483.09	474.58	439.33	gi|720066501|ref|XP_010276540.1|/1.7e-224/S-adenosylmethionine synthase 2 [Nelumbo nucifera]	gi|731388611|ref|XM_002266322.3|/0.0/PREDICTED: Vitis vinifera S-adenosylmethionine synthetase 2 (METK2), mRNA	sp|A7Q0V4|METK5_VITVI/0.0/S-adenosylmethionine synthase 5 OS=Vitis vinifera GN=METK5 PE=3 SV=1	vvi:100243560/0.0/METK5; S-adenosylmethionine synthetase 5; K00789 S-adenosylmethionine synthetase [EC:2.5.1.6]	SPBC14F5.05c/2e-170/---	biological_process:GO:0006730//one-carbon metabolic process;GO:0006556//S-adenosylmethionine biosynthetic process;cellular_component:GO:0005829//cytosol;molecular_function:GO:0046872//metal ion binding;GO:0004478//methionine adenosyltransferase activity;GO:0005524//ATP binding;
Unigene18839_All	Unigene18839_All	252.4	266.71	288.21	142.31	153.68	143.13	185.02	158.57	158.64	78.5	83.08	80.91	68.83	117.31	104.95	210.31	210.26	190.46	gi|565348965|ref|XP_006341470.1|/3.2e-87/glycine--tRNA ligase, mitochondrial 1-like [Solanum tuberosum]	gi|971540289|ref|XM_006341408.2|/2.99e-133/PREDICTED: Solanum tuberosum glycine--tRNA ligase, mitochondrial 1-like (LOC102606369), mRNA	sp|O23627|SYGM1_ARATH/2e-91/Glycine--tRNA ligase, mitochondrial 1 OS=Arabidopsis thaliana GN=At1g29880 PE=1 SV=1	sot:102606369/7e-101/glycine--tRNA ligase 1, mitochondrial-like; K01880 glycyl-tRNA synthetase [EC:6.1.1.14]	YPR081c/7e-42/---	biological_process:GO:0006426//glycyl-tRNA aminoacylation;cellular_component:GO:0005737//cytoplasm;molecular_function:GO:0004820//glycine-tRNA ligase activity;GO:0005524//ATP binding;
CL3538.Contig1_All	CL3538.Contig1_All	252.29	235.14	250.17	213.64	230.3	235.14	222.89	233.56	202.52	363.88	329.74	306.03	154.05	219.44	196.56	413.83	417.04	375	gi|146215998|gb|ABQ10201.1|/4.7e-179/protease Cp3 [Actinidia deliciosa]	gi|146215997|gb|EF530143.1|/0.0/Actinidia deliciosa cysteine protease Cp3 mRNA, complete cds	sp|P43296|RD19A_ARATH/0.0/Cysteine proteinase RD19a OS=Arabidopsis thaliana GN=RD19A PE=2 SV=1	vvi:100233049/0.0/CYSP; cysteine protease; K01373 cathepsin F [EC:3.4.22.41]	AF1946_2/4e-23/---	biological_process:GO:0006508//proteolysis;molecular_function:GO:0008234//cysteine-type peptidase activity;
CL4261.Contig8_All	CL4261.Contig8_All	252.23	231.52	222.56	13.26	11.97	14.06	0.93	2.06	1.92	22.92	26.03	26.55	40.55	36.99	48.41	54.45	49.88	53.51	gi|147864291|emb|CAN83014.1|/5.4e-37/protein VITISV_029725 [Vitis vinifera]	gi|955326104|ref|XM_003527359.3|/1.24e-13/PREDICTED: Glycine max trans-resveratrol di-O-methyltransferase (LOC100794122), mRNA	sp|B6VJS4|ROMT_VITVI/1e-41/Trans-resveratrol di-O-methyltransferase OS=Vitis vinifera GN=ROMT PE=1 SV=2	vvi:100233030/3e-41/OMT2.1; O-methyltransferase; K16040 trans-resveratrol di-O-methyltransferase [EC:2.1.1.240]	NA	biological_process:GO:0019438//aromatic compound biosynthetic process;GO:0032259//methylation;molecular_function:GO:0008757//S-adenosylmethionine-dependent methyltransferase activity;GO:0008171//O-methyltransferase activity;GO:0046983//protein dimerization activity;
CL9481.Contig2_All	CL9481.Contig2_All	251.89	242.74	249.45	210.85	236.3	241.96	118.9	118.87	95.23	134.66	152.49	127.63	79.8	139.46	117.16	245.82	214.89	211.51	gi|920691880|gb|KOM35105.1|/1.3e-22/protein LR48_Vigan02g125500 [Vigna angularis] >gi|965609035|dbj|BAT95526.1| hypothetical protein VIGAN_08227400 [Vigna angularis var. angularis]	NA	sp|P37218|H1_SOLLC/1e-85/Histone H1 OS=Solanum lycopersicum PE=3 SV=1	vvi:100259836/3e-88/histone H1; K11275 histone H1/5	CC3441/1e-22/---	biological_process:GO:0006334//nucleosome assembly;cellular_component:GO:0005634//nucleus;GO:0000786//nucleosome;molecular_function:GO:0003677//DNA binding;
CL1959.Contig15_All	CL1959.Contig15_All	250.87	256.83	251.32	211.45	221.5	222.76	335.49	316.61	313.6	39.62	34.12	35.73	61.26	71.89	71.74	303.51	307.62	305.26	gi|567852845|ref|XP_006419586.1|/3.1e-106/protein CICLE_v10005679mg [Citrus clementina] >gi|557521459|gb|ESR32826.1| hypothetical protein CICLE_v10005679mg [Citrus clementina]	gi|985463990|ref|XM_006489029.2|/6.85e-100/PREDICTED: Citrus sinensis alanine--tRNA ligase (LOC102620033), transcript variant X1, mRNA	sp|Q9SR36|GSTU8_ARATH/1e-82/Glutathione S-transferase U8 OS=Arabidopsis thaliana GN=GSTU8 PE=2 SV=1	vvi:100242547/2e-92/glutathione S-transferase U8; K00799 glutathione S-transferase [EC:2.5.1.18]	MA0194/1e-18/---	biological_process:GO:0006450//regulation of translational fidelity;GO:0006419//alanyl-tRNA aminoacylation;molecular_function:GO:0005524//ATP binding;GO:0000049//tRNA binding;GO:0004813//alanine-tRNA ligase activity;GO:0002196//Ser-tRNA(Ala) hydrolase activity;
CL12679.Contig3_All	CL12679.Contig3_All	250.76	187.64	215.73	24.21	28.34	23.9	94.61	94.6	84.81	63.86	50.11	49.71	51.39	81.03	77.15	83.71	87.32	89.22	gi|728842648|gb|KHG22091.1|/2.4e-124/protein F383_26645 [Gossypium arboreum]	gi|823123069|ref|XM_012618417.1|/4.99e-95/PREDICTED: Gossypium raimondii putative quinone-oxidoreductase homolog, chloroplastic (LOC105790689), mRNA	sp|Q8H0M1|QORH_SPIOL/5e-137/Quinone-oxidoreductase homolog, chloroplastic OS=Spinacia oleracea GN=QOR PE=1 SV=1	pmum:103329869/8e-39/2-methylene-furan-3-one reductase-like; K18980 2-methylene-furan-3-one reductase [EC:1.3.1.105]	lin0622/3e-43/---	biological_process:GO:0055114//oxidation-reduction process;cellular_component:GO:0009535//chloroplast thylakoid membrane;GO:0009941//chloroplast envelope;GO:0005886//plasma membrane;GO:0005773//vacuole;molecular_function:GO:0008270//zinc ion binding;GO:0016491//oxidoreductase activity;
CL4120.Contig8_All	CL4120.Contig8_All	249.35	319.25	312.09	192.81	221.96	208	614.02	679.05	491.81	273.54	238.54	198.57	148.87	240.49	224.14	342.67	366.95	332.03	gi|951001970|ref|XP_014507218.1|/3.4e-20/blue copper protein-like [Vigna radiata var. radiata]	NA	sp|Q9ZT16|AGP4_ARATH/6e-25/Classical arabinogalactan protein 4 OS=Arabidopsis thaliana GN=AGP4 PE=1 SV=1	gmx:100776781/2e-19/probable pectinesterase/pectinesterase inhibitor 47-like; K01051 pectinesterase [EC:3.1.1.11]	Rv3876/7e-15/---	NA
Unigene11055_All	Unigene11055_All	249.27	218.19	199.84	155.26	163.13	156.05	186	188.75	149.12	184.07	158.08	134.19	125.54	200.39	181.25	222.28	209.31	203.81	gi|763782693|gb|KJB49764.1|/8.2e-69/protein B456_008G136200, partial [Gossypium raimondii]	gi|721685220|gb|KF815714.1|/0.0/Panax notoginseng ubiquitin (UBI) mRNA, partial cds	sp|P62981|RS27A_SOLTU/9e-110/Ubiquitin-40S ribosomal protein S27a OS=Solanum tuberosum GN=UBI3 PE=2 SV=2	sot:102593024/7e-110/ubiquitin-40S ribosomal protein S27a-like; K02977 small subunit ribosomal protein S27Ae	SPAC6G10.11c_1/3e-60/---	biological_process:GO:0006412//translation;cellular_component:GO:0005840//ribosome;molecular_function:GO:0003735//structural constituent of ribosome;
Unigene12797_All	Unigene12797_All	249.05	795.41	775.41	78.79	96.34	79.54	4.08	6.16	3.15	1010.05	925.27	838.61	343.07	326.87	373.27	3.16	5.37	5.91	NA	NA	NA	NA	NA	NA
CL2284.Contig1_All	CL2284.Contig1_All	248.95	204.65	214.21	227.72	286.84	276.12	264.34	307.65	219.57	295.17	275.18	234.02	179.65	346.65	278.96	311.39	331.38	290.33	gi|848878234|ref|XP_012839544.1|/5.4e-123/40S ribosomal protein S2-3-like [Erythranthe guttata] >gi|604330657|gb|EYU35640.1| hypothetical protein MIMGU_mgv1a011526mg [Erythranthe guttata]	gi|698433134|ref|XM_009798769.1|/1.13e-175/PREDICTED: Nicotiana sylvestris 40S ribosomal protein S2-3-like (LOC104243561), mRNA	sp|Q9SCM3|RS24_ARATH/3e-162/40S ribosomal protein S2-4 OS=Arabidopsis thaliana GN=RPS2D PE=2 SV=1	csv:101212017/4e-176/40S ribosomal protein S2-4-like; K02981 small subunit ribosomal protein S2e	SPCC576.08c/4e-122/---	biological_process:GO:0006412//translation;cellular_component:GO:0015935//small ribosomal subunit;molecular_function:GO:0003735//structural constituent of ribosome;GO:0003723//RNA binding;
CL10736.Contig2_All	CL10736.Contig2_All	248.14	205.76	192.12	114.1	127.4	125.77	186.63	214.62	176.2	163.33	138.53	124.57	134.12	196.56	177.18	147.38	141	138.18	gi|747071409|ref|XP_011082572.1|/2.9e-80/40S ribosomal protein S18 [Sesamum indicum]	gi|802790873|ref|XM_012236828.1|/1.28e-154/PREDICTED: Jatropha curcas 40S ribosomal protein S18-like (LOC105649978), mRNA	sp|P34788|RS18_ARATH/3e-100/40S ribosomal protein S18 OS=Arabidopsis thaliana GN=RPS18A PE=1 SV=1	sly:101268633/1e-100/40S ribosomal protein S18-like; K02964 small subunit ribosomal protein S18e	SPCC1259.01c/5e-74/---	biological_process:GO:0006412//translation;cellular_component:GO:0005840//ribosome;molecular_function:GO:0003723//RNA binding;GO:0003735//structural constituent of ribosome;
Unigene64171_All	Unigene64171_All	247.64	242.55	235.27	81.49	87.17	86.47	94.35	74.63	90.81	61.74	81.02	79.31	68.89	115.22	104.68	61	60.28	63.39	gi|566188304|ref|XP_006379358.1|/1.8e-112/protein POPTR_0009s16310g [Populus trichocarpa] >gi|550331859|gb|ERP57155.1| hypothetical protein POPTR_0009s16310g [Populus trichocarpa]	gi|731379610|ref|XM_002282771.2|/1.15e-111/PREDICTED: Vitis vinifera lysophospholipid acyltransferase 1 (LOC100251254), mRNA	sp|Q9CAN8|MBOA2_ARATH/2e-124/Lysophospholipid acyltransferase 2 OS=Arabidopsis thaliana GN=LPLAT2 PE=1 SV=1	cit:102630158/4e-140/probable CCR4-associated factor 1 homolog 11-like; K12581 CCR4-NOT transcription complex subunit 7/8	SPCC18.06c/2e-55/---	biological_process:GO:0000288//nuclear-transcribed mRNA catabolic process, deadenylation-dependent decay;GO:0090503//RNA phosphodiester bond hydrolysis, exonucleolytic;cellular_component:GO:0030014//CCR4-NOT complex;GO:0005634//nucleus;molecular_function:GO:0003676//nucleic acid binding;GO:0000175//3'-5'-exoribonuclease activity;
Unigene49135_All	Unigene49135_All	247.18	230.51	215.38	111.74	118.52	115.9	86.62	102.23	66.1	130.09	118.72	102.89	81.37	101.72	99.7	143.35	158.32	139.59	gi|225580057|gb|ACN94266.1|/6.7e-42/repeat protein [Solenostemon scutellarioides]	gi|308943844|gb|HM440160.1|/2.07e-146/Camellia sinensis leucine rich repeat protein mRNA, complete cds	sp|Q94AG2|SERK1_ARATH/2e-70/Somatic embryogenesis receptor kinase 1 OS=Arabidopsis thaliana GN=SERK1 PE=1 SV=2	sita:101764372/4e-72/somatic embryogenesis receptor kinase 1-like; K13418 somatic embryogenesis receptor kinase 1 [EC:2.7.10.1 2.7.11.1]	MA2301_1/1e-10/---	biological_process:GO:0006468//protein phosphorylation;GO:0007165//signal transduction;molecular_function:GO:0019199//transmembrane receptor protein kinase activity;
CL914.Contig10_All	CL914.Contig10_All	246.79	323	320.35	213.39	273.94	259.11	533.3	564.98	450.42	250.81	288.48	227.47	180.93	253.89	226.23	390.27	402.37	365.4	gi|255573627|ref|XP_002527736.1|/5.5e-300/heat shock cognate 70 kDa protein 2 [Ricinus communis] >gi|223532877|gb|EEF34649.1| heat shock protein, putative [Ricinus communis]	gi|697137313|ref|XM_009624458.1|/0.0/PREDICTED: Nicotiana tomentosiformis heat shock cognate 70 kDa protein 2-like (LOC104114093), mRNA	sp|P22953|MD37E_ARATH/0.0/Probable mediator of RNA polymerase II transcription subunit 37e OS=Arabidopsis thaliana GN=MED37E PE=1 SV=3	jcu:105647790/0.0/heat shock cognate 70 kDa protein 2-like; K03283 heat shock 70kDa protein 1/8; K06758 L1 cell adhesion molecule like protein	SPAC13G7.02c/0.0/---	biological_process:GO:0055114//oxidation-reduction process;molecular_function:GO:0005524//ATP binding;GO:0032440//2-alkenal reductase [NAD(P)] activity;
CL1959.Contig9_All	CL1959.Contig9_All	246.61	277	270.8	183.09	190.9	194.01	303.42	314.6	295.62	23.77	22.36	24.88	53.64	53.38	53.96	249.74	247.56	238.59	gi|743912361|ref|XP_011000057.1|/2.7e-43/probable glutathione S-transferase [Populus euphratica] >gi|743912363|ref|XP_011000058.1| PREDICTED: probable glutathione S-transferase [Populus euphratica]	gi|388511928|gb|BT144232.1|/2.50e-32/Lotus japonicus clone JCVI-FLLj-4L11 unknown mRNA	sp|Q03662|GSTX1_TOBAC/5e-65/Probable glutathione S-transferase OS=Nicotiana tabacum PE=2 SV=1	vvi:100242547/7e-71/glutathione S-transferase U8; K00799 glutathione S-transferase [EC:2.5.1.18]	XF0911/1e-07/---	molecular_function:GO:0004364//glutathione transferase activity;
CL8338.Contig3_All	CL8338.Contig3_All	246.59	171.82	192.11	310.9	371.26	344.48	346.91	400.31	278.58	67.11	65.9	62.42	54.7	81.69	72.47	526.16	554.17	476.31	gi|698528121|ref|XP_009760896.1|/1.3e-134/protein EXORDIUM-like 2 [Nicotiana sylvestris]	gi|297794014|ref|XM_002864846.1|/4.72e-20/Arabidopsis lyrata subsp. lyrata hypothetical protein, mRNA	sp|Q9FE06|EXOL2_ARATH/7e-152/Protein EXORDIUM-like 2 OS=Arabidopsis thaliana GN=EXL2 PE=2 SV=1	mdm:103418195/2e-17/nucleoporin SEH1-like; K14299 nucleoporin SEH1	NA	NA
CL11284.Contig3_All	CL11284.Contig3_All	246.27	261.32	288.03	37.89	43.97	44.37	86.51	92.34	82.83	127.11	126.19	99.43	33.18	49.46	44.39	28.94	27.12	30.35	gi|1009161790|ref|XP_015899084.1|/6.9e-101/stem-specific protein TSJT1-like [Ziziphus jujuba]	gi|747096631|ref|XM_011097944.1|/4.13e-90/PREDICTED: Sesamum indicum stem-specific protein TSJT1-like (LOC105175493), transcript variant X3, mRNA	sp|P24805|TSJT1_TOBAC/1e-23/Stem-specific protein TSJT1 OS=Nicotiana tabacum GN=TSJT1 PE=2 SV=1	pda:103709410/9e-06/asparagine synthetase [glutamine-hydrolyzing]-like; K01953 asparagine synthase (glutamine-hydrolysing) [EC:6.3.5.4]	NA	biological_process:GO:0006541//glutamine metabolic process;GO:0006529//asparagine biosynthetic process;cellular_component:GO:0005829//cytosol;molecular_function:GO:0042803//protein homodimerization activity;GO:0004066//asparagine synthase (glutamine-hydrolyzing) activity;
CL14634.Contig2_All	CL14634.Contig2_All	246.14	215.33	238.17	9.72	14.29	9.46	25.81	23.45	23.71	44.27	43.29	47.47	37.59	62.73	55.61	13.18	13.31	8.89	gi|700367804|gb|AIU92949.1|/1.9e-79/element-binding factor 4 [Populus simonii]	gi|410926820|gb|JX875914.1|/1.17e-50/Juglans regia CBF transcription factor (cbf) mRNA, complete cds	sp|Q9M0L0|DRE1A_ARATH/6e-75/Dehydration-responsive element-binding protein 1A OS=Arabidopsis thaliana GN=DREB1A PE=1 SV=2	sot:102577707/2e-92/CBF3; AP2 domain CBF protein; K09286 EREBP-like factor	NA	biological_process:GO:0006351//transcription, DNA-templated;
Unigene39241_All	Unigene39241_All	246.11	132.4	137.03	87.13	82.27	78.51	51.43	51.51	35.32	34.84	40.23	31.75	34.65	46.09	53.44	387.77	378.92	372.02	gi|703151307|ref|XP_010110085.1|/1.1e-29/protein L484_013260 [Morus notabilis] >gi|587938442|gb|EXC25172.1| hypothetical protein L484_013260 [Morus notabilis]	gi|1000954219|ref|XM_015722784.1|/5.80e-22/PREDICTED: Ricinus communis non-specific lipid-transfer protein 2 (LOC107261706), mRNA	sp|Q43681|NLTP_VIGUN/3e-31/Probable non-specific lipid-transfer protein AKCS9 OS=Vigna unguiculata PE=2 SV=1	vvi:100232857/2e-29/ADH7; alcohol dehydrogenase 7; K18857 alcohol dehydrogenase class-P [EC:1.1.1.1]	NA	NA
CL7990.Contig2_All	CL7990.Contig2_All	245.43	231.65	231.95	233.44	251.47	261.17	191.98	174.57	155.94	164.91	180.49	163.59	209.34	272.24	236.76	154.15	162.66	150.56	gi|2501790|gb|AAB80696.1|/1.7e-207/fatty acid desaturase [Petroselinum crispum]	gi|2501789|gb|U86072.1|PCU86072/0.0/Petroselinum crispum microsomal omega-6 fatty acid desaturase mRNA, complete cds	sp|Q8GZC3|FAD2_VERFO/0.0/Delta(12)-fatty-acid desaturase FAD2 OS=Vernicia fordii GN=FAD2 PE=1 SV=1	jcu:105646514/0.0/omega-6 fatty acid desaturase, endoplasmic reticulum isozyme 2; K10256 omega-6 fatty acid desaturase (delta-12 desaturase) [EC:1.14.19.-]	all1597/1e-76/---	biological_process:GO:0055114//oxidation-reduction process;GO:0006629//lipid metabolic process;cellular_component:GO:0016021//integral component of membrane;molecular_function:GO:0016717//oxidoreductase activity, acting on paired donors, with oxidation of a pair of donors resulting in the reduction of molecular oxygen to two molecules of water;
CL7339.Contig4_All	CL7339.Contig4_All	245.41	241.41	214.47	34.69	43.36	49.05	86.76	81.84	93.96	62.93	64.8	63.58	68.87	87.07	84.36	35	38.07	40.31	gi|661887431|emb|CDP09211.1|/3.0e-99/protein product [Coffea canephora]	gi|1000948219|ref|XM_002528264.2|/2.07e-74/PREDICTED: Ricinus communis probable protein phosphatase 2C 25 (LOC8265371), mRNA	sp|O80871|P2C25_ARATH/3e-152/Probable protein phosphatase 2C 25 OS=Arabidopsis thaliana GN=At2g30020 PE=1 SV=1	cmo:103497066/1e-161/probable protein phosphatase 2C 25; K17506 protein phosphatase 1L [EC:3.1.3.16]	SPCC1223.11/4e-35/---	biological_process:GO:0006470//protein dephosphorylation;molecular_function:GO:0004722//protein serine/threonine phosphatase activity;GO:0046872//metal ion binding;
Unigene18999_All	Unigene18999_All	244.41	203.29	194.77	107.95	144.65	131.95	234.42	250.36	199.83	163.07	160.83	132.14	94.22	168.16	147.58	209.92	216.44	196.11	gi|976925765|gb|KVI09656.1|/4.5e-66/protein [Cynara cardunculus var. scolymus]	gi|971550492|ref|XM_006347229.2|/3.36e-74/PREDICTED: Solanum tuberosum 60S ribosomal protein L27 (LOC102597208), mRNA	sp|P51419|RL273_ARATH/7e-79/60S ribosomal protein L27-3 OS=Arabidopsis thaliana GN=RPL27C PE=2 SV=2	vvi:100261052/1e-85/60S ribosomal protein L27-3; K02901 large subunit ribosomal protein L27e	YDR471w/1e-47/---	biological_process:GO:0006412//translation;cellular_component:GO:0005840//ribosome;molecular_function:GO:0003735//structural constituent of ribosome;
Unigene41563_All	Unigene41563_All	244.36	191.58	192.19	128.57	146.88	139.42	157.87	191.9	131.71	174.95	124.19	112.93	103.91	158.67	142.1	225.34	242.66	213.91	gi|568215152|ref|NP_001275235.1|/3.2e-93/protein LOC102577830 [Solanum tuberosum] >gi|565403980|ref|XP_006367429.1| PREDICTED: 40S ribosomal protein S9-2 [Solanum tuberosum] >gi|76573325|gb|ABA46767.1| unknown [Solanum tuberosum]	gi|658012578|ref|XM_008343339.1|/3.75e-169/PREDICTED: Malus x domestica 40S ribosomal protein S9-2 (LOC103404430), mRNA	sp|Q9FLF0|RS92_ARATH/2e-127/40S ribosomal protein S9-2 OS=Arabidopsis thaliana GN=RPS9C PE=1 SV=1	sot:102577830/2e-134/uncharacterized LOC102577830; K02997 small subunit ribosomal protein S9e	SPBC29A3.12/1e-87/---	biological_process:GO:0045903//positive regulation of translational fidelity;cellular_component:GO:0022627//cytosolic small ribosomal subunit;molecular_function:GO:0019843//rRNA binding;GO:0003735//structural constituent of ribosome;
Unigene767_All	Unigene767_All	243.76	253.37	257.85	57.05	68.66	70.67	61.68	65.26	59.66	90.03	98.3	88.14	65.08	98.48	97.22	121.72	115.27	115.79	gi|697183297|ref|XP_009600669.1|/2.9e-65/protein YLS9 [Nicotiana tomentosiformis]	NA	sp|Q9SJ52|YLS9_ARATH/8e-17/Protein YLS9 OS=Arabidopsis thaliana GN=YLS9 PE=2 SV=1	NA	NA	cellular_component:GO:0016020//membrane;
Unigene31781_All	Unigene31781_All	242.65	231.82	248.26	136.44	156.14	142.37	505.99	590.19	406.42	335.73	252.3	215.43	155.87	227.53	187.6	317.93	327.61	299.93	gi|657952783|ref|XP_008359285.1|/2.2e-35/ubiquitin-like protein 5 [Malus domestica]	gi|374081932|gb|JQ248574.1|/0.0/Daucus carota subsp. sativus mitochondrion, complete genome	sp|Q9FGZ9|UBL5_ARATH/3e-45/Ubiquitin-like protein 5 OS=Arabidopsis thaliana GN=UBL5 PE=3 SV=1	mdm:103422995/1e-45/ubiquitin-like protein 5; K13113 ubiquitin-like protein 5	NA	NA
CL6702.Contig4_All	CL6702.Contig4_All	242.56	165.84	183.22	2.99	27.98	64.18	18.17	19.14	22.35	2015.64	1950.04	1833.89	7308.52	10078.7	8774.19	148.33	164.09	170.14	gi|51701931|sp|P83618.2|RN28_PANGI/8.3e-137/Full=Ribonuclease-like storage protein; AltName: Full=Root 28 kDa major protein; Flags: Precursor >gi|40557610|gb|AAR88098.1| RNase-like major storage protein [Panax ginseng]	gi|575878527|gb|KC751542.1|/0.0/Panax notoginseng RNase-like major storage protein (PMP) mRNA, complete cds	sp|P83618|RN28_PANGI/6e-175/Ribonuclease-like storage protein OS=Panax ginseng PE=1 SV=2	brp:103842987/2e-37/ribonuclease 3-like; K01166 ribonuclease T2 [EC:3.1.27.1]	NA	biological_process:GO:0090502//RNA phosphodiester bond hydrolysis, endonucleolytic;molecular_function:GO:0033897//ribonuclease T2 activity;GO:0045735//nutrient reservoir activity;GO:0003723//RNA binding;
CL1724.Contig27_All	CL1724.Contig27_All	242.42	208.59	206.6	122.62	139.33	130.09	246.82	273.83	208.46	113.17	116.64	93.33	87.32	117.9	92.81	222.52	229.58	216.91	gi|413926513|gb|AFW66445.1|/5.4e-253/[Zea mays]	gi|595863523|ref|XM_007211540.1|/0.0/Prunus persica hypothetical protein (PRUPE_ppa005503mg) mRNA, complete cds	sp|Q8H159|UBQ10_ARATH/0.0/Polyubiquitin 10 OS=Arabidopsis thaliana GN=UBQ10 PE=1 SV=2	bvg:104907074/0.0/polyubiquitin; K08770 ubiquitin C	YLL039c/0.0/---	cellular_component:GO:0005773//vacuole;
CL3600.Contig2_All	CL3600.Contig2_All	241.57	240.51	241.16	184.51	207.91	198.37	233.79	261.93	221.21	202.71	185.92	176.43	182.66	205.87	204.79	188.45	170.24	196.85	gi|567903846|ref|XP_006444411.1|/4.9e-85/protein CICLE_v10022255mg [Citrus clementina] >gi|557546673|gb|ESR57651.1| hypothetical protein CICLE_v10022255mg [Citrus clementina] >gi|641868447|gb|KDO87131.1| hypothetical protein CISIN_1g028425mg [Citrus sinensis]	gi|747065919|ref|XM_011081319.1|/0.0/PREDICTED: Sesamum indicum 60S ribosomal protein L19-1 (LOC105163096), mRNA	sp|Q9SRX2|RL191_ARATH/2e-121/60S ribosomal protein L19-1 OS=Arabidopsis thaliana GN=RPL19A PE=2 SV=1	pxb:103967195/5e-131/60S ribosomal protein L19-1; K02885 large subunit ribosomal protein L19e	SPCC1682.14/4e-76/---	biological_process:GO:0006412//translation;cellular_component:GO:0022625//cytosolic large ribosomal subunit;molecular_function:GO:0003735//structural constituent of ribosome;
CL10941.Contig3_All	CL10941.Contig3_All	240.29	191.51	196.29	8.02	14.66	5.27	96.19	80.98	80.51	64.77	60.39	61.44	44.68	62.49	57.03	16.6	12.81	13.8	gi|551703492|gb|AGY36840.1|/1.1e-18/zinc finger protein [Citrus trifoliata]	NA	sp|Q42410|ZAT12_ARATH/4e-18/Zinc finger protein ZAT12 OS=Arabidopsis thaliana GN=ZAT12 PE=2 SV=1	NA	NA	NA
CL7738.Contig2_All	CL7738.Contig2_All	239.48	199.45	220.56	111.5	129.85	131	121.01	143.85	110.89	353.92	281.61	233.02	238.38	335.05	293.09	229.91	221.67	216.19	gi|731359393|ref|XP_010691257.1|/3.0e-108/L-ascorbate peroxidase, cytosolic-like [Beta vulgaris subsp. vulgaris] >gi|870848474|gb|KMT00763.1| hypothetical protein BVRB_9g220450 [Beta vulgaris subsp. vulgaris]	gi|18360|emb|Z17398.1|/0.0/Daucus carota mRNA for unknown protein	sp|P48534|APX1_PEA/9e-126/L-ascorbate peroxidase, cytosolic OS=Pisum sativum GN=APX1 PE=1 SV=2	bvg:104904642/2e-134/L-ascorbate peroxidase, cytosolic-like; K00434 L-ascorbate peroxidase [EC:1.11.1.11]	YKR066c/4e-46/---	biological_process:GO:0006979//response to oxidative stress;GO:0098869//cellular oxidant detoxification;GO:0055114//oxidation-reduction process;molecular_function:GO:0020037//heme binding;GO:0016688//L-ascorbate peroxidase activity;
Unigene29813_All	Unigene29813_All	239.46	187.03	188.68	226.25	248.59	217.81	196.26	220.81	189.65	177.64	148.38	138.09	135.51	135.31	135.77	178.21	162.81	175.42	gi|703127567|ref|XP_010103864.1|/8.6e-14/protein L484_024166 [Morus notabilis] >gi|587909392|gb|EXB97305.1| hypothetical protein L484_024166 [Morus notabilis]	NA	NA	NA	NA	NA
Unigene1240_All	Unigene1240_All	239.14	224.6	203.55	103.15	108.24	103.83	149	176.72	128.04	135.9	111.82	91.31	106.14	144.3	134.14	152.06	158.93	142.83	gi|648174121|gb|AIC33060.1|/1.4e-70/controlled tumor protein [Panax ginseng]	gi|648174120|gb|KF680559.1|/0.0/Panax ginseng translationally controlled tumor protein (TCTP) mRNA, complete cds	sp|P35681|TCTP_ORYSJ/3e-78/Translationally-controlled tumor protein homolog OS=Oryza sativa subsp. japonica GN=TCTP PE=1 SV=1	NA	NA	NA
Unigene36899_All	Unigene36899_All	239.13	229.76	222.43	103.18	114.24	107.25	141.75	163.21	126.87	138.38	113.59	100.75	106.45	133.26	127.52	129.9	132.2	130.24	gi|629103198|gb|KCW68667.1|/5.0e-28/protein EUGRSUZ_F02264, partial [Eucalyptus grandis]	gi|658061278|ref|XM_008368281.1|/2.25e-32/PREDICTED: Malus x domestica 40S ribosomal protein S29 (LOC103430149), mRNA	sp|Q680P8|RS29_ARATH/2e-32/40S ribosomal protein S29 OS=Arabidopsis thaliana GN=RPS29A PE=3 SV=2	cam:101494965/1e-34/40S ribosomal protein S29; K02980 small subunit ribosomal protein S29e	YLR388w/3e-19/---	biological_process:GO:0006412//translation;cellular_component:GO:0005840//ribosome;molecular_function:GO:0003735//structural constituent of ribosome;
CL1724.Contig8_All	CL1724.Contig8_All	238.83	205.91	209.42	202.48	235.57	230.03	257.93	273.07	233.15	241.22	234.61	223.15	78.37	149.83	128.16	237.45	221.29	230.79	gi|731417327|ref|XP_002267206.2|/9.0e-211/polyubiquitin-C-like [Vitis vinifera]	gi|702352129|ref|XR_726060.1|/0.0/PREDICTED: Eucalyptus grandis polyubiquitin-like (LOC104445745), misc_RNA	sp|P0CH32|UBQ4_ARATH/0.0/Polyubiquitin 4 OS=Arabidopsis thaliana GN=UBQ4 PE=1 SV=1	fve:101306154/0.0/polyubiquitin 4-like; K08770 ubiquitin C	YLL039c/0.0/---	cellular_component:GO:0005737//cytoplasm;GO:0016021//integral component of membrane;
CL7337.Contig6_All	CL7337.Contig6_All	238.8	178.87	188.38	24.93	27.79	24.77	91.41	98.1	77.51	61.14	53.75	47.77	48.79	62.4	57.83	48.82	47.09	48.38	gi|747071580|ref|XP_011082667.1|/8.1e-75/E3 ubiquitin-protein ligase RMA1H1-like [Sesamum indicum]	NA	sp|Q8GUK7|RMA3_ARATH/7e-56/E3 ubiquitin-protein ligase RMA3 OS=Arabidopsis thaliana GN=RMA3 PE=1 SV=1	vvi:100255559/5e-89/E3 ubiquitin-protein ligase RMA1H1-like; K10666 E3 ubiquitin-protein ligase RNF5 [EC:2.3.2.27]	NA	NA
CL14943.Contig1_All	CL14943.Contig1_All	238.44	215.36	232	370.81	422.03	388.92	131.49	152.76	122.9	123.36	102.89	89.05	88.91	120.68	107.73	180.21	187.43	177.27	gi|976919605|gb|KVI04483.1|/4.7e-45/protein Ccrd_017200 [Cynara cardunculus var. scolymus]	NA	NA	NA	NA	NA
CL13605.Contig2_All	CL13605.Contig2_All	238.33	195.25	205.05	119.21	129.32	130.85	182.31	230.8	152.36	172.25	138.95	107.79	105.88	170.18	146.01	172.32	189.9	168.94	gi|976899940|gb|KVH88259.1|/4.3e-58/protein S17e [Cynara cardunculus var. scolymus]	gi|330318590|gb|HM003247.1|/4.06e-93/Camellia sinensis clone U10BCDNA 2400 40S ribosomal protein s17 mRNA, complete cds	sp|P49215|RS17_SOLLC/6e-80/40S ribosomal protein S17 OS=Solanum lycopersicum GN=RPS17 PE=2 SV=3	sot:102581235/9e-86/40S ribosomal protein S17-like; K02962 small subunit ribosomal protein S17e	SPBC839.05c/1e-51/---	biological_process:GO:0006412//translation;cellular_component:GO:0005840//ribosome;molecular_function:GO:0003735//structural constituent of ribosome;
CL1831.Contig3_All	CL1831.Contig3_All	237.98	231.89	253.32	50.39	60.5	62.04	86.04	72.17	78.38	33.44	47.15	46.38	42.78	62.16	60	36.14	38.63	38.86	gi|747074443|ref|XP_011084213.1|/3.6e-209/UDP-glucuronate 4-epimerase 6 [Sesamum indicum]	gi|703087709|ref|XM_010095042.1|/0.0/Morus notabilis UDP-glucuronate 4-epimerase 6 partial mRNA	sp|Q9LIS3|GAE6_ARATH/0.0/UDP-glucuronate 4-epimerase 6 OS=Arabidopsis thaliana GN=GAE6 PE=1 SV=1	vvi:100241904/0.0/UDP-glucuronate 4-epimerase 6; K08679 UDP-glucuronate 4-epimerase [EC:5.1.3.6]	BH3709/3e-90/---	biological_process:GO:0005975//carbohydrate metabolic process;cellular_component:GO:0005802//trans-Golgi network;GO:0005768//endosome;GO:0016021//integral component of membrane;molecular_function:GO:0016857//racemase and epimerase activity, acting on carbohydrates and derivatives;GO:0050662//coenzyme binding;
CL6084.Contig1_All	CL6084.Contig1_All	237.92	230.45	225.03	16.15	16.56	18.09	17.39	16.81	16.04	36.1	47.57	42.97	23.28	31.12	27.18	57.12	48.33	53.9	gi|590686390|ref|XP_007042366.1|/1.0e-60/and sushi domain-containing protein 3 [Theobroma cacao] >gi|508706301|gb|EOX98197.1| CUB and sushi domain-containing protein 3 [Theobroma cacao]	NA	NA	NA	NA	NA
CL635.Contig8_All	CL635.Contig8_All	237.4	223.28	190.35	10.99	9.9	7.3	27.51	35.32	37.83	39.31	23.57	23.59	51.16	31.83	50.47	4.01	7.43	5.67	gi|645229441|ref|XP_008221469.1|/2.7e-69/nudix hydrolase 17, mitochondrial-like [Prunus mume]	gi|596299067|ref|XM_007227532.1|/5.98e-78/Prunus persica hypothetical protein (PRUPE_ppa016570mg) mRNA, complete cds	sp|Q9ZU95|NUD17_ARATH/2e-81/Nudix hydrolase 17, mitochondrial OS=Arabidopsis thaliana GN=NUDT17 PE=2 SV=1	pmum:103321445/4e-86/nudix hydrolase 17, mitochondrial-like; K07766 diphosphoinositol-polyphosphate diphosphatase [EC:3.6.1.52]	SPAC13G6.14/1e-12/---	molecular_function:GO:0016787//hydrolase activity;
CL3967.Contig3_All	CL3967.Contig3_All	237.11	213.96	214.48	38.84	45.57	40.19	34.1	40.42	26.35	130.72	112.21	87.83	58.68	115.04	89.76	67.45	63.56	50.48	gi|300079020|gb|ADJ67441.1|/6.5e-83/response factor 12 [Actinidia deliciosa]	gi|670434006|ref|XM_008659286.1|/3.60e-11/PREDICTED: Zea mays ethylene-responsive transcription factor ERF094-like (LOC103636999), mRNA	sp|Q9LW50|ERF2_NICSY/1e-102/Ethylene-responsive transcription factor 2 OS=Nicotiana sylvestris GN=ERF2 PE=2 SV=1	sot:102584874/9e-98/ERF1; ethylene-responsive transcription factor 1-like; K09286 EREBP-like factor	NA	biological_process:GO:0006355//regulation of transcription, DNA-templated;GO:0050896//response to stimulus;cellular_component:GO:0005634//nucleus;molecular_function:GO:0003700//transcription factor activity, sequence-specific DNA binding;GO:0003677//DNA binding;
Unigene32035_All	Unigene32035_All	236.93	172.82	186.99	129.2	148.06	136	137.25	164.63	114.7	261.4	186.44	167.08	110.06	179.02	145.11	155.96	159.48	141.82	gi|659087225|ref|XP_008444338.1|/4.0e-29/cytochrome b-c1 complex subunit 8-like [Cucumis melo]	gi|697164194|ref|XM_009592611.1|/1.97e-32/PREDICTED: Nicotiana tomentosiformis cytochrome b-c1 complex subunit 8-like (LOC104088008), mRNA	sp|P46269|QCR8_SOLTU/3e-35/Cytochrome b-c1 complex subunit 8 OS=Solanum tuberosum PE=1 SV=2	cvr:CHLNCDRAFT_134704/9e-14/hypothetical protein; K10684 ubiquitin-like 1-activating enzyme E1 A [EC:6.2.1.45]	NA	biological_process:GO:1902600//hydrogen ion transmembrane transport;GO:0022900//electron transport chain;cellular_component:GO:0070469//respiratory chain;GO:0005743//mitochondrial inner membrane;molecular_function:GO:0008121//ubiquinol-cytochrome-c reductase activity;
CL15119.Contig2_All	CL15119.Contig2_All	236.86	194.15	204.12	230.18	234.2	237.6	206.84	225.44	191.62	145.49	134.31	126.58	130.32	164.48	171.75	160.67	163.9	163.26	gi|161377377|gb|ABX71676.1|/6.0e-110/ribosomal protein L6-like protein [Panax quinquefolius]	gi|161377376|gb|EU274649.1|/0.0/Panax quinquefolius 60S ribosomal protein L6-like protein mRNA, complete cds	sp|P34091|RL6_MESCR/5e-132/60S ribosomal protein L6 OS=Mesembryanthemum crystallinum GN=RPL6 PE=2 SV=1	cmo:103500301/3e-140/60S ribosomal protein L6-1-like; K02934 large subunit ribosomal protein L6e	YLR448w/1e-55/---	biological_process:GO:0006412//translation;cellular_component:GO:0005840//ribosome;molecular_function:GO:0003735//structural constituent of ribosome;
CL13856.Contig2_All	CL13856.Contig2_All	236.76	278.89	287.66	93.02	102.07	99.78	117.31	129.47	113.09	170.36	131.61	139.88	304.46	343.41	341.12	110.84	108.62	117.49	gi|225447462|ref|XP_002263769.1|/1.3e-20/uncharacterized protein LOC100252914 [Vitis vinifera] >gi|296085069|emb|CBI28484.3| unnamed protein product [Vitis vinifera]	NA	sp|O23038|PME8_ARATH/1e-05/Probable pectinesterase 8 OS=Arabidopsis thaliana GN=PME8 PE=2 SV=2	brp:103832719/1e-13/uncharacterized LOC103832719; K19307 25S rRNA (uracil2634-N3)-methyltransferase [EC:2.1.1.313]	NA	NA
CL7551.Contig2_All	CL7551.Contig2_All	236.15	192.12	192.28	42.67	47.2	47.43	114.57	109.82	95.34	76.58	85.44	79.75	45.17	75.61	73	58.46	54.75	52.26	gi|747059492|ref|XP_011076131.1|/1.7e-64/WW domain-containing protein C11B10.08 [Sesamum indicum]	gi|802536836|ref|XM_012227849.1|/1.52e-35/PREDICTED: Jatropha curcas actin cytoskeleton-regulatory complex protein pan1 (LOC105642842), mRNA	sp|O04133|SRC2_SOYBN/2e-19/Protein SRC2 OS=Glycine max GN=SRC2 PE=2 SV=1	egr:104421114/7e-54/formin-like protein 20; K05747 Wiskott-Aldrich syndrome protein	NA	NA
Unigene29587_All	Unigene29587_All	236.11	377.02	378.4	67.12	71.7	69.86	230.33	189.97	243.75	116.12	150.01	151.22	147.65	144.41	154.29	106.31	94.41	111.89	gi|697162088|ref|XP_009589845.1|/1.6e-84/heat shock factor protein HSF24 [Nicotiana tomentosiformis]	gi|703088872|ref|XM_010095345.1|/8.25e-24/Morus notabilis Heat shock factor protein HSF24 partial mRNA	sp|P22335|HSF24_SOLPE/2e-116/Heat shock factor protein HSF24 OS=Solanum peruvianum GN=HSF24 PE=2 SV=1	vvi:100247320/1e-121/heat shock factor protein HSF24; K09419 heat shock transcription factor, other eukaryote	YGL073w/2e-21/---	molecular_function:GO:0003677//DNA binding;
CL14634.Contig1_All	CL14634.Contig1_All	235.85	196.23	216.49	9.12	8.08	10.41	35.12	27.2	23.47	50.9	59.78	52.18	35.4	70.68	49.56	11.92	12.14	12.52	gi|700367804|gb|AIU92949.1|/1.5e-79/element-binding factor 4 [Populus simonii]	gi|410926820|gb|JX875914.1|/1.20e-50/Juglans regia CBF transcription factor (cbf) mRNA, complete cds	sp|Q9M0L0|DRE1A_ARATH/8e-75/Dehydration-responsive element-binding protein 1A OS=Arabidopsis thaliana GN=DREB1A PE=1 SV=2	sot:102577707/3e-92/CBF3; AP2 domain CBF protein; K09286 EREBP-like factor	NA	biological_process:GO:0006351//transcription, DNA-templated;
Unigene29799_All	Unigene29799_All	235.38	176.45	180.75	35.38	36.44	37.28	97.01	95.05	80.09	70.75	65.77	53.7	50.44	81.74	75.15	80.47	80.03	73.32	gi|976912594|gb|KVH99071.1|/5.0e-60/protein Ccrd_022647 [Cynara cardunculus var. scolymus]	gi|731432654|ref|XM_002282169.3|/8.39e-07/PREDICTED: Vitis vinifera protein NDR1 (LOC100252037), mRNA	sp|O48915|NDR1_ARATH/9e-53/Protein NDR1 OS=Arabidopsis thaliana GN=NDR1 PE=1 SV=1	NA	NA	cellular_component:GO:0005886//plasma membrane;
Unigene17660_All	Unigene17660_All	234.62	348.85	310.61	142.14	167.92	145.07	488.22	493.87	497.85	113.97	133.96	127.4	139.67	129.79	148.67	157.03	150.85	177.43	gi|460399954|ref|XP_004245501.1|/5.4e-106/B2 protein [Solanum lycopersicum]	gi|297888|emb|X72385.1|/4.97e-140/D.carota mRNA for B2 protein	sp|P37707|B2_DAUCA/1e-119/B2 protein OS=Daucus carota PE=2 SV=1	sly:101268156/4e-25/kelch-like protein 5; K10442 kelch-like protein 1/4/5	YNL229c/9e-06/---	NA
CL3509.Contig1_All	CL3509.Contig1_All	233.45	266.08	282.12	6.24	8.6	7.97	2.01	2.21	2.27	313.33	280.76	255.77	120.62	120.54	130.05	40.31	44.47	42.25	gi|130834|sp|P27538.1|PR2_PETCR/3.1e-30/Full=Pathogenesis-related protein 2 >gi|20461|emb|CAA41541.1| pathogenesis-related protein 2 [Petroselinum crispum] >gi|20463|emb|CAA39268.1| pathogenesis-related protein 2 [Petroselinum crispum]	NA	sp|P27538|PR2_PETCR/7e-38/Pathogenesis-related protein 2 OS=Petroselinum crispum GN=PR2 PE=2 SV=1	bvg:104906773/5e-09/uncharacterized LOC104906773; K02553 regulator of ribonuclease activity A	NA	NA
CL2064.Contig1_All	CL2064.Contig1_All	231.7	297.84	348.19	480.07	466.26	533.4	399.89	420.32	320.28	891.48	686.27	649.88	198.06	419.56	343.42	467.03	487.16	437.14	gi|225437708|ref|XP_002280106.1|/4.5e-227/S-adenosylmethionine synthase 5 [Vitis vinifera] >gi|223635289|sp|A7Q0V4.1|METK5_VITVI RecName: Full=S-adenosylmethionine synthase 5; Short=AdoMet synthase 5; AltName: Full=Methionine adenosyltransferase 5; Short=MAT 5	gi|1009182730|ref|XM_016017387.1|/0.0/PREDICTED: Ziziphus jujuba S-adenosylmethionine synthase 2 (LOC107409969), mRNA	sp|A7Q0V4|METK5_VITVI/0.0/S-adenosylmethionine synthase 5 OS=Vitis vinifera GN=METK5 PE=3 SV=1	vvi:100243560/0.0/METK5; S-adenosylmethionine synthetase 5; K00789 S-adenosylmethionine synthetase [EC:2.5.1.6]	SPBC14F5.05c/6e-168/---	biological_process:GO:0006730//one-carbon metabolic process;GO:0006556//S-adenosylmethionine biosynthetic process;cellular_component:GO:0005737//cytoplasm;molecular_function:GO:0004478//methionine adenosyltransferase activity;GO:0046872//metal ion binding;GO:0005524//ATP binding;
Unigene661_All	Unigene661_All	231.68	220.7	201.03	139.23	163.62	140.35	189.12	218.32	185.38	223.87	174.75	159.14	193.58	217.53	237.58	132.82	130.71	139.04	gi|661875355|emb|CDP20147.1|/5.2e-52/protein product [Coffea canephora]	gi|645222499|ref|XM_008219970.1|/9.62e-105/PREDICTED: Prunus mume 40S ribosomal protein S24-1 (LOC103318569), mRNA	sp|Q9SS17|RS241_ARATH/2e-79/40S ribosomal protein S24-1 OS=Arabidopsis thaliana GN=RPS24A PE=2 SV=1	cmo:103501023/1e-83/40S ribosomal protein S24-1; K02974 small subunit ribosomal protein S24e	SPBC17G9.07/2e-45/---	biological_process:GO:0006412//translation;cellular_component:GO:0005840//ribosome;molecular_function:GO:0000166//nucleotide binding;GO:0003735//structural constituent of ribosome;
CL10212.Contig1_All	CL10212.Contig1_All	231.32	199.82	197.63	99.63	117.29	104.93	175.96	207.02	147.5	238.96	211.65	187.29	143.04	225.33	194.46	159.11	167.39	156.16	gi|6651272|gb|AAF22246.1|/2.9e-132/peroxidase [Spuriopimpinella brachycarpa]	gi|18360|emb|Z17398.1|/0.0/Daucus carota mRNA for unknown protein	sp|P48534|APX1_PEA/1e-148/L-ascorbate peroxidase, cytosolic OS=Pisum sativum GN=APX1 PE=1 SV=2	pda:103702852/2e-156/L-ascorbate peroxidase 1, cytosolic; K00434 L-ascorbate peroxidase [EC:1.11.1.11]	YKR066c/1e-48/---	biological_process:GO:0006979//response to oxidative stress;GO:0098869//cellular oxidant detoxification;GO:0055114//oxidation-reduction process;molecular_function:GO:0020037//heme binding;GO:0016688//L-ascorbate peroxidase activity;
CL12944.Contig18_All	CL12944.Contig18_All	231.05	202.19	242.4	212.2	233.14	235.2	504.13	536.06	417.81	176.5	181.12	162.54	217.5	258.57	229.08	323.55	335.4	316.2	gi|731427403|ref|XP_010663966.1|/2.5e-263/catalase isozyme 1 [Vitis vinifera] >gi|297745549|emb|CBI40714.3| unnamed protein product [Vitis vinifera]	gi|558064715|gb|KF498592.1|/0.0/Eleutherococcus senticosus isolate ESJX catalase mRNA, complete cds	sp|O24339|CATA_SOLAP/0.0/Catalase OS=Soldanella alpina PE=2 SV=1	vvi:100244516/0.0/catalase isozyme 1; K03781 catalase [EC:1.11.1.6]	BS_katX/5e-144/---	biological_process:GO:0042542//response to hydrogen peroxide;GO:0055114//oxidation-reduction process;GO:0098869//cellular oxidant detoxification;GO:0042744//hydrogen peroxide catabolic process;cellular_component:GO:0005777//peroxisome;molecular_function:GO:0046872//metal ion binding;GO:0004096//catalase activity;GO:0020037//heme binding;
Unigene39192_All	Unigene39192_All	230.76	191.82	195.77	135.38	150.7	152.01	194.77	218.32	177.41	148.91	146.67	135.11	118.2	182.87	159.07	191.51	186.22	182.73	gi|225426162|ref|XP_002278759.1|/1.2e-46/40S ribosomal protein S10 [Vitis vinifera]	gi|330318587|gb|HM003246.1|/1.66e-152/Camellia sinensis clone U10BCDNA 3027 40S ribosomal protein s10 mRNA, complete cds	sp|P0DKK9|RS10B_ORYSJ/5e-109/40S ribosomal protein S10-2 OS=Oryza sativa subsp. japonica GN=RPS10-2 PE=2 SV=1	sly:101253268/2e-127/40S ribosomal protein S10; K02947 small subunit ribosomal protein S10e	SPBP22H7.08/2e-36/---	biological_process:GO:0000028//ribosomal small subunit assembly;cellular_component:GO:0022627//cytosolic small ribosomal subunit;molecular_function:GO:0003735//structural constituent of ribosome;
Unigene36906_All	Unigene36906_All	230.72	233.53	245.83	131.2	143.65	142.08	124.98	133.96	120.82	231.42	243.58	232.21	186.78	202.4	202.38	234.52	226.34	215.3	gi|225428947|ref|XP_002263235.1|/1.3e-44/somatic embryogenesis receptor kinase 1 [Vitis vinifera] >gi|296083074|emb|CBI22478.3| unnamed protein product [Vitis vinifera]	gi|1000949649|ref|XM_002527443.2|/1.51e-123/PREDICTED: Ricinus communis somatic embryogenesis receptor kinase 2 (LOC8272250), mRNA	sp|Q9XIC7|SERK2_ARATH/3e-68/Somatic embryogenesis receptor kinase 2 OS=Arabidopsis thaliana GN=SERK2 PE=1 SV=1	vvi:100253855/1e-73/BRASSINOSTEROID INSENSITIVE 1-associated receptor kinase 1; K13416 brassinosteroid insensitive 1-associated receptor kinase 1 [EC:2.7.10.1 2.7.11.1]	MA2301_1/2e-08/---	biological_process:GO:0006468//protein phosphorylation;GO:0007165//signal transduction;molecular_function:GO:0019199//transmembrane receptor protein kinase activity;
Unigene15722_All	Unigene15722_All	230.38	207.75	224.01	194.09	213.51	221.06	210.35	199.73	188.25	99.49	98.99	94.28	83.24	120.07	106.46	194.09	190.4	183.43	gi|225444663|ref|XP_002277157.1|/4.0e-72/protein TIFY 10A [Vitis vinifera]	NA	sp|Q9LMA8|TI10A_ARATH/2e-44/Protein TIFY 10A OS=Arabidopsis thaliana GN=TIFY10A PE=1 SV=1	vvi:100254231/3e-92/protein TIFY 10A; K13464 jasmonate ZIM domain-containing protein	NA	biological_process:GO:0006950//response to stress;GO:0050794//regulation of cellular process;GO:0048583//regulation of response to stimulus;
Unigene29784_All	Unigene29784_All	230.3	213.5	213.09	30.47	31.08	32.37	113.9	92.52	100.92	39.93	49.87	49.94	51.76	65.14	63.11	28.23	26.73	29.98	gi|1009155069|ref|XP_015895517.1|/2.1e-62/uncharacterized protein LOC107429356 [Ziziphus jujuba]	NA	NA	NA	NA	NA
CL7551.Contig1_All	CL7551.Contig1_All	230.11	189.24	194.38	45.18	49.81	44.39	117.17	107.81	97.09	75.1	88.78	79.04	43.01	78.17	74.81	57.99	58.7	49.81	gi|747059492|ref|XP_011076131.1|/1.7e-64/WW domain-containing protein C11B10.08 [Sesamum indicum]	gi|802536836|ref|XM_012227849.1|/1.61e-35/PREDICTED: Jatropha curcas actin cytoskeleton-regulatory complex protein pan1 (LOC105642842), mRNA	sp|O04133|SRC2_SOYBN/3e-19/Protein SRC2 OS=Glycine max GN=SRC2 PE=2 SV=1	egr:104421114/1e-53/formin-like protein 20; K05747 Wiskott-Aldrich syndrome protein	NA	NA
CL1194.Contig2_All	CL1194.Contig2_All	229.37	186.1	192.76	141.13	158.72	142.87	167.73	195.11	144.64	138.69	123.75	112.6	112.97	138.94	144.08	148.54	138.29	139.07	gi|976912720|gb|KVH99193.1|/7.9e-105/protein Ccrd_022569 [Cynara cardunculus var. scolymus]	gi|731433102|ref|XM_002275058.3|/0.0/PREDICTED: Vitis vinifera 40S ribosomal protein S8 (LOC100257178), mRNA	sp|P49199|RS8_ORYSJ/2e-140/40S ribosomal protein S8 OS=Oryza sativa subsp. japonica GN=RPS8 PE=2 SV=2	atr:18426597/2e-143/40S ribosomal protein S8; K02995 small subunit ribosomal protein S8e	SPAC521.05/4e-81/---	biological_process:GO:0006412//translation;GO:0000462//maturation of SSU-rRNA from tricistronic rRNA transcript (SSU-rRNA, 5.8S rRNA, LSU-rRNA);cellular_component:GO:0022627//cytosolic small ribosomal subunit;molecular_function:GO:0003735//structural constituent of ribosome;
Unigene23984_All	Unigene23984_All	229.35	263.25	283.37	83.03	85.35	84.89	82.84	93.82	70.75	180.48	169.03	140.9	79.53	136.44	118.18	111.68	112.51	101.89	gi|703080400|ref|XP_010091412.1|/5.7e-202/synthase 2 [Morus notabilis] >gi|587854386|gb|EXB44449.1| S-adenosylmethionine synthase 2 [Morus notabilis]	gi|50882500|gb|AY583462.1|/0.0/Daucus carota S-adenosyl-L-methionine synthetase 2 (SAMS2) mRNA, complete cds	sp|Q56TU3|METK2_DAUCA/0.0/S-adenosylmethionine synthase 2 OS=Daucus carota GN=SAMS2 PE=2 SV=1	pmum:103323276/0.0/S-adenosylmethionine synthase 5; K00789 S-adenosylmethionine synthetase [EC:2.5.1.6]	SPBC14F5.05c/9e-141/---	biological_process:GO:0006730//one-carbon metabolic process;GO:0006556//S-adenosylmethionine biosynthetic process;cellular_component:GO:0005737//cytoplasm;molecular_function:GO:0004478//methionine adenosyltransferase activity;GO:0046872//metal ion binding;GO:0005524//ATP binding;
CL801.Contig3_All	CL801.Contig3_All	229.32	216.2	215.85	194.06	226.38	208.95	218.26	229.69	193.73	184.2	180.91	157.33	196.1	245.67	229.46	177.03	169.09	177.68	gi|75312360|sp|Q9MBB3.1|RS3A_DAUCA/7.8e-137/Full=40S ribosomal protein S3a; AltName: Full=Protein cyc07 [Daucus carota] >gi|6714564|dbj|BAA89498.1| cyc07 [Daucus carota]	gi|6714563|dbj|AB029635.1|/0.0/Daucus carota mRNA for cyc07, complete cds	sp|Q9MBB3|RS3A_DAUCA/5e-178/40S ribosomal protein S3a OS=Daucus carota GN=cyc07 PE=2 SV=1	sly:101268112/2e-172/40S ribosomal protein S3a; K02984 small subunit ribosomal protein S3Ae	SPAC22H12.04c/5e-113/---	biological_process:GO:0006412//translation;cellular_component:GO:0022627//cytosolic small ribosomal subunit;molecular_function:GO:0003735//structural constituent of ribosome;
Unigene33958_All	Unigene33958_All	228.54	404.67	373.31	5.53	8.22	7.9	10.49	8.74	8.17	239.61	258.89	256.09	390.35	255.1	316.54	0.29	2.01	0.96	gi|970016185|ref|XP_015069187.1|/1.6e-36/trans-resveratrol di-O-methyltransferase-like [Solanum pennellii]	gi|566242066|ref|XM_002326000.2|/2.81e-16/Populus trichocarpa hypothetical protein (POPTR_0019s12290g) mRNA, complete cds	sp|B6VJS4|ROMT_VITVI/4e-41/Trans-resveratrol di-O-methyltransferase OS=Vitis vinifera GN=ROMT PE=1 SV=2	vvi:100233030/5e-40/OMT2.1; O-methyltransferase; K16040 trans-resveratrol di-O-methyltransferase [EC:2.1.1.240]	NA	biological_process:GO:0019438//aromatic compound biosynthetic process;GO:0032259//methylation;molecular_function:GO:0008757//S-adenosylmethionine-dependent methyltransferase activity;GO:0008171//O-methyltransferase activity;GO:0046983//protein dimerization activity;
Unigene15648_All	Unigene15648_All	226.68	184.93	176.76	142.67	162.42	152.61	22.46	29.5	23.08	48.96	38.52	37.24	36.94	48.33	46.59	141.63	146.4	118.88	gi|350996666|gb|AEQ37175.1|/1.6e-138/endotransglucosylase/hydrolase [Diospyros kaki]	gi|116871385|gb|DQ995516.1|/5.32e-159/Litchi chinensis xyloglucan endotransglycosylase 3 (XET3) mRNA, complete cds	sp|P35694|XTH2_SOYBN/6e-164/Xyloglucan endotransglucosylase/hydrolase 2 OS=Glycine max PE=2 SV=1	vvi:100255642/1e-170/brassinosteroid-regulated protein BRU1; K08235 xyloglucan:xyloglucosyl transferase [EC:2.4.1.207]	YLR213c/2e-15/---	biological_process:GO:0010411//xyloglucan metabolic process;GO:0071555//cell wall organization;GO:0042546//cell wall biogenesis;cellular_component:GO:0048046//apoplast;GO:0005618//cell wall;molecular_function:GO:0016762//xyloglucan:xyloglucosyl transferase activity;GO:0004553//hydrolase activity, hydrolyzing O-glycosyl compounds;
Unigene76752_All	Unigene76752_All	225.84	282.99	350.76	275.69	316.1	326.06	862.76	681.28	779.55	618.02	751.86	703.32	392.8	495.78	451.86	269.63	276.99	256.26	gi|50355623|dbj|BAD29960.1|/3.1e-168/protease [Daucus carota]	gi|50355622|dbj|AB098631.1|/0.0/Daucus carota DcCysP8 mRNA for cysteine protease, complete cds	sp|P25776|ORYA_ORYSJ/0.0/Oryzain alpha chain OS=Oryza sativa subsp. japonica GN=Os04g0650000 PE=1 SV=2	cre:CHLREDRAFT_206048/2e-144/CEP1; cysteine endopeptidase; K16292 KDEL-tailed cysteine endopeptidase [EC:3.4.22.-]	AF1946_2/9e-22/---	NA
CL2478.Contig3_All	CL2478.Contig3_All	225.72	206.96	217.95	34.8	36.16	37.05	46.08	38.75	41.51	30.42	48.17	47.29	23.4	29.83	36.79	23.7	25.44	27.29	gi|590632943|ref|XP_007027990.1|/3.4e-159/U-box 23 [Theobroma cacao] >gi|508716595|gb|EOY08492.1| Plant U-box 23 [Theobroma cacao]	gi|694319866|ref|XM_009350659.1|/6.00e-40/PREDICTED: Pyrus x bretschneideri E3 ubiquitin-protein ligase PUB23-like (LOC103940524), mRNA	sp|Q9SVC6|PUB22_ARATH/4e-175/E3 ubiquitin-protein ligase PUB22 OS=Arabidopsis thaliana GN=PUB22 PE=1 SV=1	egr:104440434/4e-26/uncharacterized LOC104440434; K01876 aspartyl-tRNA synthetase [EC:6.1.1.12]	NA	biological_process:GO:0016567//protein ubiquitination;molecular_function:GO:0004842//ubiquitin-protein transferase activity;
CL6472.Contig2_All	CL6472.Contig2_All	225.11	253.66	279.45	27.49	35.43	36.12	68.91	68.63	61.91	101.11	117.56	112.26	77.69	117.29	112.83	33.53	33.69	31.71	gi|661885971|emb|CDP10588.1|/2.1e-121/protein product [Coffea canephora]	gi|747092909|ref|XM_011095937.1|/3.98e-136/PREDICTED: Sesamum indicum syntaxin-121 (LOC105173994), mRNA	sp|Q9ZSD4|SY121_ARATH/5e-137/Syntaxin-121 OS=Arabidopsis thaliana GN=SYP121 PE=1 SV=1	sly:101262338/1e-154/syntaxin-121-like; K08486 syntaxin 1B/2/3	SPCC825.03c/7e-26/---	biological_process:GO:0006886//intracellular protein transport;GO:0061025//membrane fusion;GO:0016192//vesicle-mediated transport;cellular_component:GO:0005622//intracellular;GO:0016021//integral component of membrane;molecular_function:GO:0005484//SNAP receptor activity;
Unigene39307_All	Unigene39307_All	224.74	322.22	348.58	22.26	27.36	27.2	40.36	35.11	31.74	622.3	625.79	531.86	239.66	358.96	312.43	53.38	56.25	50.05	gi|147858103|emb|CAN81015.1|/1.4e-75/protein VITISV_025776 [Vitis vinifera]	gi|595857405|ref|XM_007210475.1|/1.25e-54/Prunus persica hypothetical protein (PRUPE_ppa011653mg) mRNA, complete cds	sp|P13087|MIRA_SYNDU/2e-60/Miraculin OS=Synsepalum dulcificum PE=1 SV=3	NA	NA	biological_process:GO:0010951//negative regulation of endopeptidase activity;molecular_function:GO:0004866//endopeptidase inhibitor activity;
CL6472.Contig3_All	CL6472.Contig3_All	223.93	217.12	232.64	62.57	65.67	71.33	162.5	149.51	135.51	129.28	137.7	129.38	83.84	163.55	137.42	82.29	82.8	80.39	gi|661885971|emb|CDP10588.1|/1.4e-123/protein product [Coffea canephora]	gi|747092909|ref|XM_011095937.1|/1.22e-131/PREDICTED: Sesamum indicum syntaxin-121 (LOC105173994), mRNA	sp|Q9ZSD4|SY121_ARATH/1e-141/Syntaxin-121 OS=Arabidopsis thaliana GN=SYP121 PE=1 SV=1	sly:101262338/6e-161/syntaxin-121-like; K08486 syntaxin 1B/2/3	SPCC825.03c/6e-26/---	biological_process:GO:0061025//membrane fusion;GO:0016192//vesicle-mediated transport;GO:0006886//intracellular protein transport;cellular_component:GO:0005622//intracellular;GO:0016021//integral component of membrane;molecular_function:GO:0005484//SNAP receptor activity;
Unigene22302_All	Unigene22302_All	223.39	189.55	200.64	1805.3	1811.75	1745.75	670.6	698.04	632.26	15.57	17.05	14.82	59.41	91.91	84.98	125.15	136.07	124.08	gi|642956|gb|AAC49325.1|/1.4e-21/[Zinnia violacea]	NA	sp|P83618|RN28_PANGI/4e-46/Ribonuclease-like storage protein OS=Panax ginseng PE=1 SV=2	jcu:105630447/3e-27/ribonuclease 1; K01166 ribonuclease T2 [EC:3.1.27.1]	NA	NA
Unigene24812_All	Unigene24812_All	222.59	222.89	224.76	156.84	172.89	169.73	244.5	265.62	219.56	135.9	123.44	110.29	103.71	115.19	102.31	319.99	307.06	291.4	gi|567908165|ref|XP_006446396.1|/4.1e-53/protein CICLE_v10016866mg [Citrus clementina] >gi|567908169|ref|XP_006446398.1| hypothetical protein CICLE_v10016866mg [Citrus clementina] >gi|567908171|ref|XP_006446399.1| hypothetical protein CICLE_v10016866mg [Citrus clementina] >gi|557549007|gb|ESR59636.1| hypothetical protein CICLE_v10016866mg [Citrus clementina] >gi|557549009|gb|ESR59638.1| hypotheti…	gi|384503181|gb|JQ365623.1|/0.0/Eleutherococcus senticosus calmodulin (Cam) mRNA, complete cds	sp|P62201|CALM_LILLO/1e-99/Calmodulin OS=Lilium longiflorum PE=2 SV=2	pda:103722965/7e-99/calmodulin-7; K02183 calmodulin	SPAC3A12.14/2e-69/---	molecular_function:GO:0005509//calcium ion binding;
Unigene17410_All	Unigene17410_All	222.51	514.52	494.76	3.96	7.52	7.93	3.81	4.56	4.16	623.22	817.58	678.19	277.02	270.46	317.21	22.54	22.27	21.06	gi|359482223|ref|XP_003632735.1|/8.6e-71/uncharacterized protein At5g39865 [Vitis vinifera]	gi|698509154|ref|XM_009801509.1|/1.42e-45/PREDICTED: Nicotiana sylvestris uncharacterized protein At5g39865-like (LOC104245821), transcript variant X4, mRNA	sp|P06599|EXTN_DAUCA/1e-49/Extensin OS=Daucus carota PE=2 SV=1	vvi:100853254/5e-84/uncharacterized protein At5g39865; K17479 glutaredoxin domain-containing cysteine-rich protein 1	Rv1078/2e-12/---	biological_process:GO:0055114//oxidation-reduction process;GO:0045454//cell redox homeostasis;cellular_component:GO:0005623//cell;molecular_function:GO:0009055//electron carrier activity;GO:0015035//protein disulfide oxidoreductase activity;
CL11636.Contig2_All	CL11636.Contig2_All	222.22	174.95	180.52	124.48	157.87	156.31	155.88	187.69	132.86	181.05	146.09	133.3	133.46	190.66	159.4	165.11	165.51	162.32	gi|747093022|ref|XP_011094299.1|/9.5e-77/40S ribosomal protein S14-3-like [Sesamum indicum]	gi|971536020|ref|XM_006339075.2|/5.15e-122/PREDICTED: Solanum tuberosum 40S ribosomal protein S14-2-like (LOC102604893), mRNA	sp|P42036|RS143_ARATH/3e-98/40S ribosomal protein S14-3 OS=Arabidopsis thaliana GN=RPS14C PE=2 SV=2	sita:101772286/1e-99/40S ribosomal protein S14; K02955 small subunit ribosomal protein S14e	SPBC18H10.13/2e-80/---	biological_process:GO:0006412//translation;cellular_component:GO:0005840//ribosome;molecular_function:GO:0003735//structural constituent of ribosome;
CL11329.Contig2_All	CL11329.Contig2_All	222.15	191.76	200.82	121.02	157.2	166.16	189.64	240.78	181.17	220.44	186.85	163.71	200.14	256.31	206.26	288.09	289.88	273.81	gi|648174121|gb|AIC33060.1|/3.0e-90/controlled tumor protein [Panax ginseng]	gi|648174120|gb|KF680559.1|/0.0/Panax ginseng translationally controlled tumor protein (TCTP) mRNA, complete cds	sp|Q9ZSW9|TCTP_HEVBR/6e-103/Translationally-controlled tumor protein homolog OS=Hevea brasiliensis GN=TCTP PE=2 SV=1	NA	NA	NA
Unigene85637_All	Unigene85637_All	222.1	258.23	211.19	0	2.98	0	41.8	50.97	43.37	0	0	0	0	0	0	0	0	0	gi|802588811|ref|XP_012071089.1|/3.1e-52/UDP-glucuronate 4-epimerase 6 [Jatropha curcas] >gi|643732139|gb|KDP39331.1| hypothetical protein JCGZ_01088 [Jatropha curcas]	gi|1009139755|ref|XM_016031800.1|/8.01e-66/PREDICTED: Ziziphus jujuba UDP-glucuronate 4-epimerase 6 (LOC107422361), mRNA	sp|Q9LIS3|GAE6_ARATH/2e-58/UDP-glucuronate 4-epimerase 6 OS=Arabidopsis thaliana GN=GAE6 PE=1 SV=1	jcu:105633141/2e-63/UDP-glucuronate 4-epimerase 6; K08679 UDP-glucuronate 4-epimerase [EC:5.1.3.6]	BH3709/1e-13/---	NA
CL12629.Contig3_All	CL12629.Contig3_All	221.38	148.85	145.41	99.02	121.79	107.28	173.57	206.2	131.49	145.11	98.42	84.65	69.09	107.68	84.96	168.21	159.33	146.52	gi|224059650|ref|XP_002299952.1|/2.1e-49/nuclear ribonucleoprotein [Populus trichocarpa] >gi|224104033|ref|XP_002313290.1| small nuclear ribonucleoprotein [Populus trichocarpa] >gi|566151331|ref|XP_006369638.1| hypothetical protein POPTR_0001s27630g [Populus trichocarpa] >gi|743926349|ref|XP_011007336.1| PREDICTED: U6 snRNA-associated Sm-like protein LSm7 [Populus euphratica] >gi|118483640|gb|ABK…	gi|731332671|ref|XM_010679032.1|/3.17e-69/PREDICTED: Beta vulgaris subsp. vulgaris U6 snRNA-associated Sm-like protein LSm7 (LOC104893001), transcript variant X2, mRNA	sp|Q9SI54|LSM7_ARATH/4e-59/Sm-like protein LSM7 OS=Arabidopsis thaliana GN=LSM7 PE=1 SV=1	pop:POPTR_0009s06850g/1e-63/small nuclear ribonucleoprotein; K12626 U6 snRNA-associated Sm-like protein LSm7	YFL017w-a/7e-08/---	biological_process:GO:0000398//mRNA splicing, via spliceosome;cellular_component:GO:0005688//U6 snRNP;GO:1990726//Lsm1-7-Pat1 complex;GO:0005689//U12-type spliceosomal complex;GO:0005732//small nucleolar ribonucleoprotein complex;GO:0097526//spliceosomal tri-snRNP complex;GO:0019013//viral nucleocapsid;GO:0071013//catalytic step 2 spliceosome;GO:0071004//U2-type prespliceosome;molecular_function:…
Unigene24297_All	Unigene24297_All	221.01	173.51	204.9	124.74	142.31	152.16	206.45	206.59	167.47	152.2	147.25	113.46	101.67	175.95	146.57	192.67	186.5	181.31	gi|743768852|ref|XP_010914702.1|/1.1e-64/ubiquitin-40S ribosomal protein S27a-like isoform X2 [Elaeis guineensis]	gi|721685220|gb|KF815714.1|/0.0/Panax notoginseng ubiquitin (UBI) mRNA, partial cds	sp|P62981|RS27A_SOLTU/3e-110/Ubiquitin-40S ribosomal protein S27a OS=Solanum tuberosum GN=UBI3 PE=2 SV=2	cit:102610115/4e-111/ubiquitin-40S ribosomal protein S27a-like; K02977 small subunit ribosomal protein S27Ae	SPAC6G10.11c_1/1e-60/---	NA
CL3148.Contig3_All	CL3148.Contig3_All	220.8	246.38	232.82	274.12	309.69	304.57	310.75	313.06	272.2	265.15	299.94	261.2	226.48	319.25	279.5	362.3	361.88	332.18	gi|747085792|ref|XP_011090371.1|/1.6e-198/ADP,ATP carrier protein, mitochondrial [Sesamum indicum] >gi|747085794|ref|XP_011090373.1| PREDICTED: ADP,ATP carrier protein, mitochondrial [Sesamum indicum]	gi|731392884|ref|XM_002285467.3|/0.0/PREDICTED: Vitis vinifera ADP,ATP carrier protein, mitochondrial (LOC100260298), mRNA	sp|P25083|ADT1_SOLTU/0.0/ADP,ATP carrier protein, mitochondrial OS=Solanum tuberosum GN=ANT PE=2 SV=1	vvi:100260298/0.0/ADP,ATP carrier protein, mitochondrial; K05863 solute carrier family 25 (mitochondrial adenine nucleotide translocator), member 4/5/6/31	NA	biological_process:GO:0055085//transmembrane transport;cellular_component:GO:0005743//mitochondrial inner membrane;GO:0016021//integral component of membrane;molecular_function:GO:0005215//transporter activity;
CL139.Contig32_All	CL139.Contig32_All	220.57	237.99	307.86	48.98	63.6	74.44	32.62	25.59	30.36	1180.31	1486.9	1519.59	895.94	1323.76	1142.44	34.91	38.56	37.82	gi|31322133|gb|AAO38031.1|/6.7e-222/acid acetylenase [Hedera helix]	gi|31322132|gb|AY166772.1|/0.0/Hedera helix delta12-fatty acid acetylenase mRNA, complete cds	sp|Q8GZC3|FAD2_VERFO/0.0/Delta(12)-fatty-acid desaturase FAD2 OS=Vernicia fordii GN=FAD2 PE=1 SV=1	jcu:105646514/0.0/omega-6 fatty acid desaturase, endoplasmic reticulum isozyme 2; K10256 omega-6 fatty acid desaturase (delta-12 desaturase) [EC:1.14.19.-]	all1597/4e-76/---	biological_process:GO:0055114//oxidation-reduction process;GO:0006629//lipid metabolic process;cellular_component:GO:0016021//integral component of membrane;molecular_function:GO:0016717//oxidoreductase activity, acting on paired donors, with oxidation of a pair of donors resulting in the reduction of molecular oxygen to two molecules of water;
Unigene36298_All	Unigene36298_All	220.55	264.2	262.98	92.82	89.03	90.05	85.63	99.99	73.91	213.05	211.19	206.37	132.63	213.67	186.63	109.76	97.27	91.63	gi|9957262|gb|AAG09294.1|/2.6e-41/[Petroselinum crispum]	gi|567131676|ref|XM_006392704.1|/2.64e-12/Eutrema salsugineum hypothetical protein (EUTSA_v10011759mg) mRNA, complete cds	sp|Q9XIF8|GSTUG_ARATH/7e-58/Glutathione S-transferase U16 OS=Arabidopsis thaliana GN=GSTU16 PE=2 SV=1	vvi:100250199/5e-72/glutathione S-transferase U17; K00799 glutathione S-transferase [EC:2.5.1.18]	PA0473/1e-06/---	molecular_function:GO:0016740//transferase activity;
CL8756.Contig5_All	CL8756.Contig5_All	220.28	191.56	174.09	27.67	26.48	18.53	9.59	10.26	5.99	55.34	39.56	33.71	42.97	50.71	61.55	69.07	60.68	58.82	gi|661895548|emb|CDP01353.1|/2.5e-21/protein product [Coffea canephora]	NA	sp|Q9C9U8|CML26_ARATH/7e-08/Probable calcium-binding protein CML26 OS=Arabidopsis thaliana GN=CML26 PE=1 SV=1	bdi:100844956/5e-24/squidulin-like; K02183 calmodulin	NA	molecular_function:GO:0005509//calcium ion binding;
Unigene13204_All	Unigene13204_All	219.62	235.67	237.74	111.99	112.43	105.41	200.69	220.67	173.54	133.45	136.27	114.58	96.82	130.29	128.88	167.96	162.17	151.19	gi|593782905|ref|XP_007154493.1|/1.1e-209/protein PHAVU_003G123500g [Phaseolus vulgaris] >gi|561027847|gb|ESW26487.1| hypothetical protein PHAVU_003G123500g [Phaseolus vulgaris]	gi|118481030|gb|EF144205.1|/0.0/Populus trichocarpa clone PX0011_C21 unknown mRNA	sp|P69322|UBIQP_PEA/0.0/Polyubiquitin OS=Pisum sativum GN=PU1 PE=2 SV=2	bdi:104585556/0.0/polyubiquitin; K08770 ubiquitin C	YLL039c/0.0/---	cellular_component:GO:0016021//integral component of membrane;GO:0005737//cytoplasm;
Unigene72122_All	Unigene72122_All	219.52	0	0	0	0	0	0	0	0	0	0	0	0	0	0	0	0	0	NA	gi|559111872|tpe|HG525222.1|/2.97e-111/TPA: Populus trichocarpa tmRNA gene Delft_acido_C17 >gi|559122196|tpe|HG787083.1| TPA: Populus trichocarpa transfer-messenger mRNA Delft_acido_C17, single chain mature transcript	NA	NA	NA	NA
Unigene78024_All	Unigene78024_All	219.47	213.24	212.87	194.72	237.99	229.41	176.32	179.25	148.57	71.66	70.79	59.55	45.1	86.19	84.05	185.81	181.2	172.68	gi|195606516|gb|ACG25088.1|/6.3e-71/H3 [Zea mays]	gi|764515799|ref|XM_004288116.2|/1.49e-153/PREDICTED: Fragaria vesca subsp. vesca histone H3.3 (LOC101310256), mRNA	sp|Q71H73|H33_VITVI/7e-90/Histone H3.3 OS=Vitis vinifera PE=2 SV=3	dosa:Os06t0130900-00/5e-89/Os06g0130900; Similar to Histone H3 (Fragment).; K11253 histone H3	SPBC1105.11c/2e-80/---	NA
Unigene29859_All	Unigene29859_All	219.04	208.54	189.62	153.88	184.42	164.27	332.65	338.54	305.63	256.42	233.93	220.57	171.78	222.13	216.44	366.09	380.99	362.35	gi|47026845|gb|AAT08648.1|/4.9e-101/factor [Hyacinthus orientalis]	gi|89475523|gb|DQ384525.1|/0.0/Panax ginseng clone PG6L-10 ADP-ribosylation factor-like protein mRNA, complete cds	sp|P51823|ARF2_ORYSJ/1e-126/ADP-ribosylation factor 2 OS=Oryza sativa subsp. japonica GN=ARF PE=2 SV=2	vvi:100242677/1e-126/ADP-ribosylation factor; K07937 ADP-ribosylation factor 1	YDL137w/6e-102/---	biological_process:GO:0007264//small GTPase mediated signal transduction;cellular_component:GO:0005622//intracellular;molecular_function:GO:0005525//GTP binding;
Unigene43861_All	Unigene43861_All	218.71	172.81	176.22	37.96	45.12	42.18	99.77	91.71	73.71	66.87	68.26	62.46	49.73	87.48	75.99	103.72	108.38	104.05	gi|313586595|gb|ADR71308.1|/2.2e-31/protein 30 [Hevea brasiliensis]	NA	NA	NA	NA	NA
CL12629.Contig1_All	CL12629.Contig1_All	218.67	147.46	154.26	96.98	99.2	96.82	154.33	197.48	112.44	128.62	78.92	77.95	54.4	92.54	78.37	144.71	136.69	122.21	gi|224059650|ref|XP_002299952.1|/2.8e-49/nuclear ribonucleoprotein [Populus trichocarpa] >gi|224104033|ref|XP_002313290.1| small nuclear ribonucleoprotein [Populus trichocarpa] >gi|566151331|ref|XP_006369638.1| hypothetical protein POPTR_0001s27630g [Populus trichocarpa] >gi|743926349|ref|XP_011007336.1| PREDICTED: U6 snRNA-associated Sm-like protein LSm7 [Populus euphratica] >gi|118483640|gb|ABK…	gi|731332671|ref|XM_010679032.1|/2.48e-69/PREDICTED: Beta vulgaris subsp. vulgaris U6 snRNA-associated Sm-like protein LSm7 (LOC104893001), transcript variant X2, mRNA	sp|Q9SI54|LSM7_ARATH/3e-59/Sm-like protein LSM7 OS=Arabidopsis thaliana GN=LSM7 PE=1 SV=1	pop:POPTR_0009s06850g/1e-63/small nuclear ribonucleoprotein; K12626 U6 snRNA-associated Sm-like protein LSm7	YFL017w-a/4e-08/---	biological_process:GO:0000398//mRNA splicing, via spliceosome;cellular_component:GO:0005689//U12-type spliceosomal complex;GO:0005732//small nucleolar ribonucleoprotein complex;GO:1990726//Lsm1-7-Pat1 complex;GO:0005688//U6 snRNP;GO:0097526//spliceosomal tri-snRNP complex;GO:0019013//viral nucleocapsid;GO:0071013//catalytic step 2 spliceosome;GO:0071004//U2-type prespliceosome;molecular_function:…
CL139.Contig95_All	CL139.Contig95_All	218.2	263.04	272.74	23.28	24.43	27.59	30.96	26.74	26.12	247.91	291.13	274.41	303.95	320.49	293.39	15.23	16.8	16.09	gi|31322133|gb|AAO38031.1|/8.6e-223/acid acetylenase [Hedera helix]	gi|31322132|gb|AY166772.1|/0.0/Hedera helix delta12-fatty acid acetylenase mRNA, complete cds	sp|Q8GZC3|FAD2_VERFO/0.0/Delta(12)-fatty-acid desaturase FAD2 OS=Vernicia fordii GN=FAD2 PE=1 SV=1	jcu:105646514/0.0/omega-6 fatty acid desaturase, endoplasmic reticulum isozyme 2; K10256 omega-6 fatty acid desaturase (delta-12 desaturase) [EC:1.14.19.-]	all1597/5e-79/---	biological_process:GO:0006629//lipid metabolic process;cellular_component:GO:0016021//integral component of membrane;
CL12009.Contig2_All	CL12009.Contig2_All	217.99	196.67	199.88	43.44	38.68	35.81	91.5	121.11	92.94	78.4	51.49	45.56	47.53	57.35	54.46	32.58	31.84	34.82	gi|747075033|ref|XP_011084535.1|/2.7e-37/protein yippee-like At4g27745 [Sesamum indicum] >gi|747075035|ref|XP_011084536.1| PREDICTED: protein yippee-like At4g27745 [Sesamum indicum]	NA	sp|Q9T096|YIPL6_ARATH/2e-36/Protein yippee-like At4g27745 OS=Arabidopsis thaliana GN=At4g27745 PE=3 SV=2	NA	NA	NA
Unigene733_All	Unigene733_All	217.35	166.02	171.69	194.7	219.59	197.88	219.38	242.72	202.31	166.76	123.52	113.56	119.94	152.86	147.74	155.51	167.96	157.39	gi|297734406|emb|CBI15653.3|/4.8e-92/protein product [Vitis vinifera]	gi|567891056|ref|XM_006437986.1|/1.91e-132/Citrus clementina hypothetical protein (CICLE_v10032909mg) mRNA, complete cds	sp|P51413|RL172_ARATH/5e-110/60S ribosomal protein L17-2 OS=Arabidopsis thaliana GN=RPL17B PE=2 SV=2	vvi:100242281/2e-118/60S ribosomal protein L17-2-like; K02880 large subunit ribosomal protein L17e	YKL180w/8e-61/---	biological_process:GO:0006412//translation;cellular_component:GO:0015934//large ribosomal subunit;molecular_function:GO:0003735//structural constituent of ribosome;
CL7645.Contig4_All	CL7645.Contig4_All	216.56	216.39	214.85	49.14	63.11	56.8	99.13	100.72	71.14	94.17	98.22	72.51	48.46	122.06	113.34	68.49	69.46	66.08	gi|698484897|ref|XP_009789240.1|/1.2e-46/probable calcium-binding protein CML36 [Nicotiana sylvestris]	gi|970054859|ref|XR_001458306.1|/7.19e-30/PREDICTED: Solanum pennellii probable calcium-binding protein CML36 (LOC107032035), misc_RNA	sp|P30188|CML35_ARATH/5e-55/Probable calcium-binding protein CML35 OS=Arabidopsis thaliana GN=CML35 PE=2 SV=2	vvi:100264151/7e-90/probable calcium-binding protein CML35; K13448 calcium-binding protein CML	SPAC3A12.14/2e-20/---	NA
CL7241.Contig2_All	CL7241.Contig2_All	216.35	185.13	190.34	161.22	179.52	173.33	217.72	260.62	171.89	202.6	145.87	122.81	149.58	195.55	174.22	224.48	230.07	211.15	NA	gi|1009141868|ref|XR_001581956.1|/1.28e-26/PREDICTED: Ziziphus jujuba uncharacterized LOC107423387 (LOC107423387), ncRNA	sp|P62121|RL41_TOBAC/9e-11/60S ribosomal protein L41 OS=Nicotiana tabacum GN=RPL41 PE=3 SV=1	ath:AT3G56020/1e-09/60S ribosomal protein L41; K02928 large subunit ribosomal protein L41e	NA	NA
Unigene24970_All	Unigene24970_All	216.1	257	299.01	128.14	131.94	145.33	579.44	492.55	516.83	1276.28	1204.92	1196.51	549.41	693.61	626.57	544.93	553.72	520.23	gi|158148921|dbj|BAF81994.1|/1.7e-130/proteinase [Platycodon grandiflorus]	gi|349720034|emb|FQ392762.1|/2.10e-163/Vitis vinifera clone SS0AFA4YF13	sp|Q8H166|ALEU_ARATH/3e-156/Thiol protease aleurain OS=Arabidopsis thaliana GN=ALEU PE=1 SV=2	jcu:105637967/7e-158/thiol protease aleurain-like; K01366 cathepsin H [EC:3.4.22.16]	AF1946_2/3e-15/---	biological_process:GO:0006508//proteolysis;molecular_function:GO:0008234//cysteine-type peptidase activity;
CL7230.Contig2_All	CL7230.Contig2_All	215.67	140.03	157.4	142.12	148.54	153.93	192.77	213.15	162.08	154.41	124.21	113.99	105.14	169.27	135.51	204.83	194.8	186.77	gi|586759577|ref|XP_006854035.1|/6.5e-125/40S ribosomal protein S6 [Amborella trichopoda] >gi|548857704|gb|ERN15502.1| hypothetical protein AMTR_s00048p00058600 [Amborella trichopoda]	gi|723726317|ref|XM_004246033.2|/0.0/PREDICTED: Solanum lycopersicum 40S ribosomal protein S6-like (LOC101249290), mRNA	sp|Q9M3V8|RS6_ASPOF/6e-164/40S ribosomal protein S6 OS=Asparagus officinalis GN=rps6 PE=2 SV=1	atr:18443791/2e-168/40S ribosomal protein S6; K02991 small subunit ribosomal protein S6e	SPAC13G6.07c/8e-88/---	biological_process:GO:0006412//translation;cellular_component:GO:0005840//ribosome;molecular_function:GO:0003735//structural constituent of ribosome;
Unigene43988_All	Unigene43988_All	214.49	213.41	218.56	50.59	58.83	53.39	132.22	109.55	106.51	48.92	65.56	62.93	45.57	74.32	71.38	39.78	39.2	42.52	gi|976913251|gb|KVH99543.1|/9.0e-121/helical [Cynara cardunculus var. scolymus]	gi|1009168741|ref|XM_016047340.1|/1.88e-35/PREDICTED: Ziziphus jujuba U-box domain-containing protein 28-like (LOC107435712), mRNA	sp|Q9LSA6|PUB29_ARATH/4e-111/U-box domain-containing protein 29 OS=Arabidopsis thaliana GN=PUB29 PE=1 SV=1	egr:104440434/2e-14/uncharacterized LOC104440434; K01876 aspartyl-tRNA synthetase [EC:6.1.1.12]	NA	NA
CL10317.Contig2_All	CL10317.Contig2_All	214.09	195.49	193.59	67.58	75.01	61.37	132.32	122.37	123.82	41.72	45.58	44.46	45.13	55.96	48.68	107.5	100.6	101.31	gi|255568900|ref|XP_002525420.1|/1.2e-34/uncharacterized protein LOC8276500 [Ricinus communis] >gi|223535233|gb|EEF36910.1| conserved hypothetical protein [Ricinus communis]	gi|160959980|emb|CU227938.1|/1.28e-23/Populus EST from severe drought-stressed leaves	NA	NA	NA	NA
CL10087.Contig1_All	CL10087.Contig1_All	212.43	162.66	187.75	191.68	216.81	213.62	256.25	258.71	240.74	180.45	162.74	142.83	154.52	211.07	183.02	225.31	235.57	222.99	gi|976923264|gb|KVI07606.1|/7.1e-111/protein L15e [Cynara cardunculus var. scolymus]	gi|985465846|ref|XM_006490082.2|/3.50e-180/PREDICTED: Citrus sinensis 60S ribosomal protein L15 (LOC102614309), mRNA	sp|O82528|RL15_PETHY/4e-136/60S ribosomal protein L15 OS=Petunia hybrida GN=RPL15 PE=2 SV=1	pop:POPTR_0014s05640g/5e-142/60S ribosomal protein L15; K02877 large subunit ribosomal protein L15e	YMR121c/3e-100/---	biological_process:GO:0002181//cytoplasmic translation;cellular_component:GO:0022625//cytosolic large ribosomal subunit;GO:0016021//integral component of membrane;molecular_function:GO:0003735//structural constituent of ribosome;
CL13875.Contig34_All	CL13875.Contig34_All	212.14	268.68	257.12	25.7	31.7	31.1	25.68	23.34	22.77	324.55	436.02	404.62	382.57	360.05	371.94	16.59	19.63	19.31	gi|702248351|ref|XP_010058070.1|/6.5e-154/omega-6 fatty acid desaturase, endoplasmic reticulum isozyme 2 isoform X1 [Eucalyptus grandis] >gi|702248357|ref|XP_010058078.1| PREDICTED: omega-6 fatty acid desaturase, endoplasmic reticulum isozyme 2 isoform X1 [Eucalyptus grandis]	gi|332384314|gb|HM755945.1|/1.10e-71/Vernicia fordii isolate PT60 Fad2 (fad2) gene, complete cds	sp|Q8GZC3|FAD2_VERFO/0.0/Delta(12)-fatty-acid desaturase FAD2 OS=Vernicia fordii GN=FAD2 PE=1 SV=1	egr:104445836/0.0/omega-6 fatty acid desaturase, endoplasmic reticulum isozyme 2; K10256 omega-6 fatty acid desaturase (delta-12 desaturase) [EC:1.14.19.-]	all1597/1e-73/---	biological_process:GO:0006636//unsaturated fatty acid biosynthetic process;GO:0055114//oxidation-reduction process;cellular_component:GO:0005789//endoplasmic reticulum membrane;GO:0016021//integral component of membrane;molecular_function:GO:0016717//oxidoreductase activity, acting on paired donors, with oxidation of a pair of donors resulting in the reduction of molecular oxygen to two molecules…
CL139.Contig59_All	CL139.Contig59_All	210.87	275.3	285.92	70.4	89.62	86.34	43.8	37.7	37.85	704.1	1159.98	1043.6	761.84	981.62	934.95	37.07	45.79	40.3	gi|31322133|gb|AAO38031.1|/6.2e-224/acid acetylenase [Hedera helix]	gi|31322132|gb|AY166772.1|/0.0/Hedera helix delta12-fatty acid acetylenase mRNA, complete cds	sp|Q8GZC3|FAD2_VERFO/0.0/Delta(12)-fatty-acid desaturase FAD2 OS=Vernicia fordii GN=FAD2 PE=1 SV=1	jcu:105646514/0.0/omega-6 fatty acid desaturase, endoplasmic reticulum isozyme 2; K10256 omega-6 fatty acid desaturase (delta-12 desaturase) [EC:1.14.19.-]	all1597/9e-77/---	biological_process:GO:0006629//lipid metabolic process;GO:0055114//oxidation-reduction process;cellular_component:GO:0016021//integral component of membrane;molecular_function:GO:0016717//oxidoreductase activity, acting on paired donors, with oxidation of a pair of donors resulting in the reduction of molecular oxygen to two molecules of water;
CL7803.Contig4_All	CL7803.Contig4_All	210.54	297.43	313.65	123.48	129.17	132.3	180.39	184.12	166.22	1437.19	1407.8	1303.41	402.55	569.73	516.87	298.1	299.31	289.8	gi|526118006|ref|NP_001268171.1|/6.6e-151/protein LOC100260557 [Vitis vinifera] >gi|76559894|tpe|CAI56334.1| TPA: isoflavone reductase-like protein 5 [Vitis vinifera]	gi|526253041|ref|NM_001281229.1|/0.0/Vitis vinifera isoflavone reductase-like protein 6 (IFRL6), mRNA >gi|76559895|tpe|BN000711.1| TPA_inf: Vitis vinifera mRNA for isoflavone reductase-like protein 6 (ifrl6 gene)	sp|E1U332|ALL12_OLEEU/7e-176/Isoflavone reductase-like protein OS=Olea europaea PE=1 SV=1	jcu:105641976/3e-83/leucoanthocyanidin reductase-like; K13081 leucoanthocyanidin reductase [EC:1.17.1.3]	SMa1606/1e-08/---	NA
Unigene25058_All	Unigene25058_All	210.3	148.49	136.01	145.79	159.04	122.64	150.19	207.68	116.94	0	0	0	0.74	5.1	6.37	71.42	75.5	55.84	gi|558064721|gb|AHA50083.1|/2.1e-55/intrinsic protein [Eleutherococcus senticosus]	gi|558064720|gb|KF498593.1|/5.32e-112/Eleutherococcus senticosus isolate ESJX tonoplast intrinsic protein mRNA, complete cds	sp|P50156|TIP11_ORYSJ/1e-66/Probable aquaporin TIP1-1 OS=Oryza sativa subsp. japonica GN=TIP1-1 PE=2 SV=1	vvi:100233004/5e-72/TIP1;2; aquaporin-like; K09873 aquaporin TIP	SMa0627/3e-13/---	biological_process:GO:0006810//transport;cellular_component:GO:0016021//integral component of membrane;molecular_function:GO:0005215//transporter activity;
CL6472.Contig4_All	CL6472.Contig4_All	210.21	199.84	212.08	53.85	59.69	64.71	144.51	129.38	124.49	110.33	120.71	108.91	79.34	138.41	119.47	74.44	72.97	72.84	gi|661885971|emb|CDP10588.1|/1.5e-123/protein product [Coffea canephora]	gi|747092909|ref|XM_011095937.1|/1.29e-131/PREDICTED: Sesamum indicum syntaxin-121 (LOC105173994), mRNA	sp|Q9ZSD4|SY121_ARATH/3e-141/Syntaxin-121 OS=Arabidopsis thaliana GN=SYP121 PE=1 SV=1	sly:101262338/2e-160/syntaxin-121-like; K08486 syntaxin 1B/2/3	SPCC825.03c/7e-26/---	biological_process:GO:0006886//intracellular protein transport;GO:0061025//membrane fusion;GO:0016192//vesicle-mediated transport;cellular_component:GO:0016021//integral component of membrane;GO:0005622//intracellular;molecular_function:GO:0005484//SNAP receptor activity;
Unigene45677_All	Unigene45677_All	210.08	139.81	143.82	112.98	128.89	119.38	56.62	62.5	49.19	116.95	104.34	90.21	57.37	105.9	91.49	291.95	295.96	246.73	gi|747062398|ref|XP_011077709.1|/1.4e-197/uncharacterized protein LOC105161652 [Sesamum indicum] >gi|747062400|ref|XP_011077710.1| PREDICTED: uncharacterized protein LOC105161652 [Sesamum indicum]	gi|802709154|ref|XM_012229149.1|/0.0/PREDICTED: Jatropha curcas uncharacterized LOC105643907 (LOC105643907), mRNA	NA	brp:103847542/2e-63/clathrin interactor EPSIN 1; K12471 epsin	NA	cellular_component:GO:0016021//integral component of membrane;molecular_function:GO:0008375//acetylglucosaminyltransferase activity;
Unigene18462_All	Unigene18462_All	209.56	202.2	162.06	126.77	143.69	124.66	169.91	192.24	162.43	192.17	157.2	140.07	152.74	201.91	210.02	115.38	118.68	122.3	gi|661875355|emb|CDP20147.1|/5.7e-52/protein product [Coffea canephora]	gi|645222499|ref|XM_008219970.1|/1.06e-104/PREDICTED: Prunus mume 40S ribosomal protein S24-1 (LOC103318569), mRNA	sp|Q9SS17|RS241_ARATH/6e-79/40S ribosomal protein S24-1 OS=Arabidopsis thaliana GN=RPS24A PE=2 SV=1	cmo:103501023/4e-83/40S ribosomal protein S24-1; K02974 small subunit ribosomal protein S24e	SPBC11C11.07/2e-45/---	biological_process:GO:0006412//translation;cellular_component:GO:0005840//ribosome;molecular_function:GO:0003735//structural constituent of ribosome;GO:0000166//nucleotide binding;
CL5602.Contig3_All	CL5602.Contig3_All	209.14	203.34	190.15	123.96	152.64	130.61	114.98	114.66	110.28	152.94	155.66	140.47	99.47	131.49	131.89	133.65	142.75	140.29	gi|697096071|ref|XP_009614537.1|/5.1e-98/CBS domain-containing protein CBSX3, mitochondrial [Nicotiana tomentosiformis] >gi|697096073|ref|XP_009614546.1| PREDICTED: CBS domain-containing protein CBSX3, mitochondrial [Nicotiana tomentosiformis]	gi|698537848|ref|XM_009766656.1|/7.57e-162/PREDICTED: Nicotiana sylvestris CBS domain-containing protein CBSX3, mitochondrial (LOC104216574), transcript variant X2, mRNA	sp|Q9LEV3|CBSX3_ARATH/7e-114/CBS domain-containing protein CBSX3, mitochondrial OS=Arabidopsis thaliana GN=CBSX3 PE=1 SV=1	NA	PA0250/1e-26/---	NA
CL7852.Contig4_All	CL7852.Contig4_All	208.43	250.01	217.65	171.32	190.58	184.23	180.4	163.75	167.97	133.9	166.28	135.76	91.24	113.84	107.02	316	317.78	288.74	gi|1168727|sp|P42495.1|CADH1_ARACO/1.5e-206/Full=Probable cinnamyl alcohol dehydrogenase 1; Short=CAD 1 >gi|474300|dbj|BAA03099.1| cinnamyl alcohol dehydrogenase [Aralia cordata] >gi|745086|prf||2015401A cinnamoyl alcohol dehydrogenase	gi|451196|dbj|D13991.1|AAICAD/0.0/Aralia cordata cadac1 mRNA for cinnamyl alcohol dehydrogenase, complete cds	sp|P42495|CADH1_ARACO/0.0/Probable cinnamyl alcohol dehydrogenase 1 OS=Aralia cordata GN=CAD1 PE=2 SV=1	vvi:100257308/0.0/probable cinnamyl alcohol dehydrogenase 1; K00083 cinnamyl-alcohol dehydrogenase [EC:1.1.1.195]	SMc00680/8e-109/---	biological_process:GO:0009809//lignin biosynthetic process;GO:0055114//oxidation-reduction process;molecular_function:GO:0052747//sinapyl alcohol dehydrogenase activity;GO:0008270//zinc ion binding;GO:0045551//cinnamyl-alcohol dehydrogenase activity;
Unigene39271_All	Unigene39271_All	208	191.18	189.16	138.58	132.72	108.89	136.91	198.7	117.22	196.46	106.01	112.87	80.87	102.78	107.45	133.16	146.58	127.61	gi|548858932|gb|ERN16646.1|/5.4e-13/protein AMTR_s00051p00116820 [Amborella trichopoda]	gi|300432687|gb|HM230670.1|/3.18e-48/Hevea brasiliensis conserved hypothetical protein 4 mRNA, complete cds	NA	vcn:VOLCADRAFT_120302/5e-16/hypothetical protein; K03116 sec-independent protein translocase protein TatA	NA	NA
Unigene34435_All	Unigene34435_All	207.67	120.77	122.85	1.14	0.58	0.11	0.36	0.41	0	19.27	18.43	12.47	11.86	19.64	28.79	0	0	0.45	NA	NA	sp|P17772|OSS2_PEA/2e-24/Organ-specific protein S2 OS=Pisum sativum PE=2 SV=1	NA	NA	NA
CL914.Contig22_All	CL914.Contig22_All	207.46	207.83	234.4	157.53	159.14	170.61	335.77	310.37	301.97	233.52	250.4	228.48	217.31	322.28	279.56	475.93	488.01	447.84	gi|802547264|ref|XP_012089411.1|/0.0e+00/LOW QUALITY PROTEIN: heat shock cognate 70 kDa protein 2-like [Jatropha curcas]	gi|594021558|gb|KF988865.1|/0.0/Camellia sinensis isolate Flu-down 1 cultivar Fudingdabai heat shock protein mRNA, complete cds	sp|P27322|HSP72_SOLLC/0.0/Heat shock cognate 70 kDa protein 2 OS=Solanum lycopersicum GN=HSC-2 PE=2 SV=1	jcu:105647790/0.0/heat shock cognate 70 kDa protein 2-like; K03283 heat shock 70kDa protein 1/8; K06758 L1 cell adhesion molecule like protein	SPAC13G7.02c/0.0/---	biological_process:GO:0055114//oxidation-reduction process;molecular_function:GO:0005524//ATP binding;GO:0032440//2-alkenal reductase [NAD(P)] activity;
Unigene36263_All	Unigene36263_All	207.24	189.07	229.2	140.09	147.56	149.96	58.48	61.64	50.83	408.54	397.26	390.2	152.71	228.06	202.27	444.68	448.67	412.29	gi|225425577|ref|XP_002266600.1|/1.1e-119/polygalacturonase At1g48100 [Vitis vinifera] >gi|297739064|emb|CBI28553.3| unnamed protein product [Vitis vinifera]	gi|596298240|ref|XM_007227397.1|/3.62e-151/Prunus persica hypothetical protein (PRUPE_ppa004002mg) mRNA, complete cds	sp|Q949Z1|PGLR4_ARATH/2e-77/Polygalacturonase At1g48100 OS=Arabidopsis thaliana GN=At1g48100 PE=2 SV=1	vvi:100233039/2e-118/polygalacturonase (EC:3.2.1.15); K01184 polygalacturonase [EC:3.2.1.15]	YJR153w/9e-14/---	biological_process:GO:0005975//carbohydrate metabolic process;GO:0071555//cell wall organization;cellular_component:GO:0005576//extracellular region;molecular_function:GO:0004650//polygalacturonase activity;
CL3688.Contig7_All	CL3688.Contig7_All	206.57	183.7	199.49	45.74	49.8	51.23	53.05	56.02	47.95	79.67	82.24	67.68	61.69	90.68	88.02	71.37	73.73	72.37	gi|48093469|gb|AAT40111.1|/1.3e-132/O-methyltransferase [Ammi majus]	gi|169648|gb|M69184.1|PUMCCOAMT/0.0/Petroselinum crispum caffeoyl-CoA 3-O-methyltransferase (CCoAMT) mRNA, complete cds	sp|P28034|CAMT_PETCR/1e-169/Caffeoyl-CoA O-methyltransferase OS=Petroselinum crispum PE=1 SV=1	sot:102586657/1e-162/caffeoyl-CoA O-methyltransferase-like; K00588 caffeoyl-CoA O-methyltransferase [EC:2.1.1.104]	all5179/4e-55/---	biological_process:GO:0009809//lignin biosynthetic process;GO:0032259//methylation;molecular_function:GO:0046872//metal ion binding;GO:0042409//caffeoyl-CoA O-methyltransferase activity;
Unigene34605_All	Unigene34605_All	206.38	154.99	138.58	38.45	45.05	37.36	54.58	48.35	41.08	48.86	47.12	41.7	26.72	39.35	33.79	20.2	21.98	22.52	gi|697170557|ref|XP_009594196.1|/1.7e-20/uncharacterized protein At4g14450, chloroplastic-like [Nicotiana tomentosiformis]	NA	sp|Q6NN02|Y4445_ARATH/2e-16/Uncharacterized protein At4g14450, chloroplastic OS=Arabidopsis thaliana GN=At4g14450 PE=2 SV=1	NA	NA	NA
Unigene61885_All	Unigene61885_All	206.28	306.17	292.45	59.43	62.5	56.08	100.24	96.7	92.06	359.53	462.91	429.42	423.85	426.12	501.45	26.84	32.68	33.53	gi|590681860|ref|XP_007041194.1|/2.4e-38/protein [Theobroma cacao] >gi|508705129|gb|EOX97025.1| CER1 protein [Theobroma cacao]	gi|566204862|ref|XM_002320548.2|/3.59e-39/Populus trichocarpa ECERIFERUM 1 family protein (POPTR_0014s17850g) mRNA, complete cds	sp|F4HVY0|CER1_ARATH/3e-37/Protein ECERIFERUM 1 OS=Arabidopsis thaliana GN=CER1 PE=1 SV=1	sly:101253677/2e-45/protein CER1-like 1; K15404 aldehyde decarbonylase [EC:4.1.99.5]	NA	biological_process:GO:0055114//oxidation-reduction process;GO:0006633//fatty acid biosynthetic process;cellular_component:GO:0016021//integral component of membrane;molecular_function:GO:0005506//iron ion binding;GO:0016491//oxidoreductase activity;
Unigene24691_All	Unigene24691_All	206.05	192.91	214.19	320.15	341.6	320.95	118.17	123.18	96.33	102.73	81.09	70.78	73.93	91.09	85.75	146.46	152.37	145.54	gi|976919605|gb|KVI04483.1|/5.0e-45/protein Ccrd_017200 [Cynara cardunculus var. scolymus]	NA	NA	NA	NA	NA
CL9079.Contig3_All	CL9079.Contig3_All	205.92	170.64	196.75	151.03	183.17	181.33	225.93	201.86	192.63	122.78	152.9	126.57	106.22	133.56	111.26	226.92	208.11	217.59	gi|848855112|ref|XP_012851132.1|/1.6e-39/uncharacterized protein At5g39570-like [Erythranthe guttata] >gi|604345637|gb|EYU44134.1| hypothetical protein MIMGU_mgv1a011784mg [Erythranthe guttata]	NA	sp|Q9FKA5|Y5957_ARATH/3e-80/Uncharacterized protein At5g39570 OS=Arabidopsis thaliana GN=At5g39570 PE=1 SV=1	csv:101216803/8e-19/far upstream element-binding protein 1; K13210 far upstream element-binding protein	DR0392/9e-17/---	NA
CL9193.Contig2_All	CL9193.Contig2_All	205.91	155	173.03	87.51	96.71	112.83	147.9	184.92	138.91	231.59	178.56	173.59	75.76	126.94	121.92	205.13	191.89	200.03	gi|565392472|ref|XP_006361919.1|/2.6e-54/uncharacterized protein LOC102606262 [Solanum tuberosum]	gi|950960641|ref|XM_014642215.1|/6.35e-50/PREDICTED: Vigna radiata var. radiata uncharacterized LOC106759179 (LOC106759179), mRNA	NA	sot:102606262/2e-73/uncharacterized LOC102606262; K19363 lipopolysaccharide-induced tumor necrosis factor-alpha factor	NA	biological_process:GO:0034051//negative regulation of plant-type hypersensitive response;cellular_component:GO:0016021//integral component of membrane;GO:0005886//plasma membrane;
CL5748.Contig2_All	CL5748.Contig2_All	205.8	183.5	184.11	140.19	153.78	147.67	213.46	200.64	190.81	125.06	138.54	127.46	172.13	176.74	172.91	181.37	175.33	178.78	gi|703138965|ref|XP_010106863.1|/1.3e-218/ribosomal protein L3 [Morus notabilis] >gi|587925045|gb|EXC12323.1| 60S ribosomal protein L3 [Morus notabilis]	gi|985442376|ref|XM_015528905.1|/0.0/PREDICTED: Citrus sinensis 60S ribosomal protein L3 (LOC102619970), transcript variant X2, mRNA	sp|P35684|RL3_ORYSJ/0.0/60S ribosomal protein L3 OS=Oryza sativa subsp. japonica GN=RPL3 PE=2 SV=2	sly:778284/0.0/RPL3; ribosomal protein L3; K02925 large subunit ribosomal protein L3e	SPAPB8E5.06c/0.0/---	biological_process:GO:0006412//translation;GO:0000027//ribosomal large subunit assembly;cellular_component:GO:0022625//cytosolic large ribosomal subunit;molecular_function:GO:0003735//structural constituent of ribosome;
Unigene32064_All	Unigene32064_All	204.53	269.16	271.58	11	11.89	13.56	32.47	28.98	25.07	174.78	194.67	181.96	137.8	182.19	186.05	9.26	10.35	9.47	gi|697126252|ref|XP_009617158.1|/9.8e-77/F-box protein At2g27310 [Nicotiana tomentosiformis]	NA	sp|Q9XIN8|FB119_ARATH/9e-62/F-box protein At2g27310 OS=Arabidopsis thaliana GN=At2g27310 PE=2 SV=1	NA	NA	NA
CL2482.Contig6_All	CL2482.Contig6_All	204.44	180.67	170.79	105.4	125.32	109.03	207.1	210.42	175.83	142.35	125.49	103.58	58.11	85.07	79.11	201.31	198.95	196.82	NA	gi|950996900|ref|XM_014650390.1|/9.52e-06/PREDICTED: Vigna radiata var. radiata glycine-rich protein A3-like (LOC106765691), mRNA	sp|P37705|GRP3_DAUCA/4e-72/Glycine-rich protein A3 OS=Daucus carota PE=2 SV=1	brp:103863998/5e-10/heterogeneous nuclear ribonucleoprotein A3 homolog 2; K12741 heterogeneous nuclear ribonucleoprotein A1/A3	MT2637/1e-06/---	NA
CL493.Contig5_All	CL493.Contig5_All	204.42	255	249.33	125.5	128.07	108.85	103.22	106.66	101.45	304.88	271.07	257.45	244.57	247.06	249.59	97.05	118.02	110.41	gi|848924253|ref|XP_012858290.1|/2.1e-66/cytochrome b5 isoform E-like [Erythranthe guttata] >gi|604299834|gb|EYU19677.1| hypothetical protein MIMGU_mgv1a016108mg [Erythranthe guttata]	gi|330318687|gb|HM003297.1|/5.77e-113/Camellia sinensis clone U10BCDNA 0132 cytochrome b5 mRNA, complete cds; chloroplast	sp|P40934|CYB5_BRAOB/1e-75/Cytochrome b5 OS=Brassica oleracea var. botrytis GN=CYB5 PE=1 SV=1	vcn:VOLCADRAFT_76569/6e-19/nitA; nitrate reductase; K10534 nitrate reductase (NAD(P)H) [EC:1.7.1.1 1.7.1.2 1.7.1.3]	YNL111c/4e-25/---	cellular_component:GO:0016021//integral component of membrane;molecular_function:GO:0046872//metal ion binding;GO:0020037//heme binding;
CL695.Contig6_All	CL695.Contig6_All	204.25	324.9	301.98	141.37	148.89	158.54	110.91	107.68	97.58	392.19	415.4	367.55	250.32	413.49	369.5	231.11	235.35	217.14	gi|667671866|gb|AIG62150.1|/4.0e-273/hydrolase [Populus tomentosa] >gi|667671872|gb|AIG62153.1| S-adenosyl-L-homocysteine hydrolase [Populus tomentosa]	gi|747107507|ref|XM_011103754.1|/0.0/PREDICTED: Sesamum indicum adenosylhomocysteinase (LOC105180104), mRNA	sp|P35007|SAHH_CATRO/0.0/Adenosylhomocysteinase OS=Catharanthus roseus GN=SAHH PE=2 SV=1	pop:POPTR_0001s32780g/0.0/POPTRDRAFT_707148; adenosylhomocysteinase family protein; K01251 adenosylhomocysteinase [EC:3.3.1.1]	CC0257/0.0/---	biological_process:GO:0006730//one-carbon metabolic process;molecular_function:GO:0004013//adenosylhomocysteinase activity;
CL8253.Contig2_All	CL8253.Contig2_All	204.14	186.55	176.97	135.84	158.4	147.86	183.8	222.03	164.67	155.83	128.27	114.65	111.2	170.11	172.73	149.93	155.47	147.27	gi|976921175|gb|KVI05875.1|/4.8e-68/protein Ccrd_015751, partial [Cynara cardunculus var. scolymus]	gi|590619984|ref|XM_007024359.1|/2.51e-111/Theobroma cacao Ribosomal L28e protein family isoform 2 (TCM_028990) mRNA, complete cds	sp|Q9M0E2|RL282_ARATH/6e-73/60S ribosomal protein L28-2 OS=Arabidopsis thaliana GN=RPL28C PE=2 SV=1	gmx:100500189/4e-86/uncharacterized LOC100500189; K02903 large subunit ribosomal protein L28e	NA	biological_process:GO:0006412//translation;cellular_component:GO:0022625//cytosolic large ribosomal subunit;molecular_function:GO:0003735//structural constituent of ribosome;
CL4789.Contig2_All	CL4789.Contig2_All	203.75	183.04	196.41	107.82	114.38	106.06	192.97	196.86	167.36	125.1	102.01	89.12	91.43	119.53	113.71	189.1	172.7	172.46	gi|763772336|gb|KJB39459.1|/4.4e-85/protein B456_007G014500 [Gossypium raimondii]	gi|347361141|gb|JF795473.1|/1.39e-167/Camellia sinensis ubiquitin conjugating enzyme mRNA, complete cds	sp|P35135|UBC4_SOLLC/2e-107/Ubiquitin-conjugating enzyme E2-17 kDa OS=Solanum lycopersicum PE=2 SV=1	atr:18439128/1e-108/ubiquitin-conjugating enzyme E2-17 kDa; K06689 ubiquitin-conjugating enzyme E2 D/E [EC:2.3.2.23]	SPBC119.02/1e-89/---	molecular_function:GO:0005524//ATP binding;GO:0016874//ligase activity;
CL139.Contig26_All	CL139.Contig26_All	203.68	228.66	253.49	32.92	41.53	41.09	68.37	65.33	63.97	347.5	475.1	426.13	398.37	526.84	524.12	29.49	33.76	33.99	gi|31322133|gb|AAO38031.1|/6.0e-223/acid acetylenase [Hedera helix]	gi|31322132|gb|AY166772.1|/0.0/Hedera helix delta12-fatty acid acetylenase mRNA, complete cds	sp|Q8GZC3|FAD2_VERFO/0.0/Delta(12)-fatty-acid desaturase FAD2 OS=Vernicia fordii GN=FAD2 PE=1 SV=1	jcu:105646514/0.0/omega-6 fatty acid desaturase, endoplasmic reticulum isozyme 2; K10256 omega-6 fatty acid desaturase (delta-12 desaturase) [EC:1.14.19.-]	all1597/2e-76/---	biological_process:GO:0006629//lipid metabolic process;GO:0055114//oxidation-reduction process;cellular_component:GO:0016021//integral component of membrane;molecular_function:GO:0016717//oxidoreductase activity, acting on paired donors, with oxidation of a pair of donors resulting in the reduction of molecular oxygen to two molecules of water;
CL5135.Contig3_All	CL5135.Contig3_All	203.34	158.83	172.84	47.65	55.03	55.29	85.39	83.49	71.76	82.74	88.52	78.59	36.64	75.53	64.26	83.95	75.72	75.95	gi|720043150|ref|XP_010269468.1|/2.4e-49/abl interactor homolog [Nelumbo nucifera]	gi|743902367|ref|XM_011046218.1|/4.09e-11/PREDICTED: Populus euphratica actin cytoskeleton-regulatory complex protein pan-1-like (LOC105139676), mRNA	sp|O04133|SRC2_SOYBN/1e-100/Protein SRC2 OS=Glycine max GN=SRC2 PE=2 SV=1	egr:104421114/2e-21/formin-like protein 20; K05747 Wiskott-Aldrich syndrome protein	Rv1078/7e-11/---	cellular_component:GO:0016020//membrane;
Unigene41585_All	Unigene41585_All	203.27	142.89	119.24	53.43	86.16	60.96	90.58	94.99	71.79	81.34	68.8	65.72	75.45	122.1	101.83	99.99	82.73	79.5	gi|976924326|gb|KVI08310.1|/1.4e-83/protein L21e, partial [Cynara cardunculus var. scolymus]	gi|590637264|ref|XM_007029007.1|/5.31e-127/Theobroma cacao 60S ribosomal protein L21 isoform 1 (TCM_024987) mRNA, complete cds	sp|Q9FDZ9|RL212_ARATH/3e-102/60S ribosomal protein L21-2 OS=Arabidopsis thaliana GN=RPL21E PE=2 SV=1	mtr:MTR_118s0009/5e-109/60S ribosomal protein L21; K02889 large subunit ribosomal protein L21e	YBR191w/6e-54/---	biological_process:GO:0006412//translation;cellular_component:GO:0005840//ribosome;molecular_function:GO:0003735//structural constituent of ribosome;
CL8831.Contig2_All	CL8831.Contig2_All	203.02	148.22	168.54	36.68	37.13	42.29	10.19	10.7	9.12	82.07	96.42	78.14	125.11	200.52	155.01	114.06	99.78	107.5	gi|661895888|emb|CDP00466.1|/2.1e-19/protein product [Coffea canephora]	NA	NA	NA	NA	NA
Unigene41318_All	Unigene41318_All	202.48	169.55	175.99	147.49	154.91	146.93	167.6	183.62	147.23	143.45	134.74	118.07	83.41	116.42	111.63	239.55	244.74	233.1	gi|763772011|gb|KJB39134.1|/3.4e-83/protein B456_007G025200, partial [Gossypium raimondii]	gi|731421801|ref|XM_010663575.1|/7.44e-136/PREDICTED: Vitis vinifera ubiquitin-conjugating enzyme E2-17 kDa (LOC100232965), transcript variant X2, mRNA	sp|P35135|UBC4_SOLLC/2e-106/Ubiquitin-conjugating enzyme E2-17 kDa OS=Solanum lycopersicum PE=2 SV=1	atr:18439128/1e-107/ubiquitin-conjugating enzyme E2-17 kDa; K06689 ubiquitin-conjugating enzyme E2 D/E [EC:2.3.2.23]	SPBC119.02/1e-88/---	molecular_function:GO:0005524//ATP binding;GO:0016874//ligase activity;
CL8641.Contig2_All	CL8641.Contig2_All	202.43	162.92	178.3	110.75	131.85	117.02	201.58	227.24	160.57	146.33	134.07	114.01	120.21	180.75	172.05	171.64	172.77	164.15	gi|313586483|gb|ADR71252.1|/1.1e-76/ribosomal protein S15E [Hevea brasiliensis]	gi|731389485|ref|XM_002284205.3|/1.33e-133/PREDICTED: Vitis vinifera 40S ribosomal protein S15 (LOC100256302), mRNA	sp|Q945U1|RS15_ELAOL/2e-93/40S ribosomal protein S15 OS=Elaeis oleifera GN=RPS15 PE=2 SV=1	egr:104415422/6e-99/40S ribosomal protein S15-4; K02958 small subunit ribosomal protein S15e	SPAC1071.07c/1e-67/---	biological_process:GO:0006412//translation;cellular_component:GO:0015935//small ribosomal subunit;molecular_function:GO:0003735//structural constituent of ribosome;GO:0003723//RNA binding;
Unigene29826_All	Unigene29826_All	201.77	102.97	131.67	25.15	30.27	34.87	94.15	94.76	77.34	32.49	30.07	30.04	133.85	235.78	204.13	232.68	236.28	220.75	gi|658034948|ref|XP_008352994.1|/1.7e-58/metalloendoproteinase 1-like [Malus domestica]	NA	sp|O04529|2MMP_ARATH/1e-51/Metalloendoproteinase 2-MMP OS=Arabidopsis thaliana GN=2MMP PE=1 SV=1	egr:104426224/9e-69/metalloendoproteinase 1-like; K01402 matrix metalloproteinase-8 (neutrophil collagenase) [EC:3.4.24.34]	NA	molecular_function:GO:0016787//hydrolase activity;
CL7875.Contig3_All	CL7875.Contig3_All	201.5	176.81	194.7	97.9	116.51	105.17	99.08	109.42	81.59	157.34	130.88	121.5	83.26	129.75	114.58	97.72	96.58	98.89	gi|386648168|gb|AFJ15126.1|/1.1e-204/dehydrogenase complex E1 alpha subunit dehydrogenase [Camellia sinensis]	gi|386648167|gb|JQ999982.1|/0.0/Camellia sinensis pyruvate dehydrogenase complex E1 alpha subunit dehydrogenase mRNA, complete cds	sp|P52903|ODPA_SOLTU/0.0/Pyruvate dehydrogenase E1 component subunit alpha, mitochondrial OS=Solanum tuberosum PE=1 SV=1	egr:104433572/0.0/pyruvate dehydrogenase E1 component subunit alpha-1, mitochondrial; K00161 pyruvate dehydrogenase E1 component alpha subunit [EC:1.2.4.1]	YER178w/8e-126/---	biological_process:GO:0055114//oxidation-reduction process;GO:0006086//acetyl-CoA biosynthetic process from pyruvate;cellular_component:GO:0043231//intracellular membrane-bounded organelle;molecular_function:GO:0004739//pyruvate dehydrogenase (acetyl-transferring) activity;
CL14203.Contig3_All	CL14203.Contig3_All	201.3	135.04	142.85	80.86	81.4	78.5	260.23	283.61	223.23	162.71	137.11	127.05	112.92	169.63	150.63	241.52	234.34	223.08	gi|590644206|ref|XP_007031019.1|/1.0e-35/protein isoform 1 [Theobroma cacao] >gi|508719624|gb|EOY11521.1| Drm3-like protein isoform 1 [Theobroma cacao]	gi|697128360|ref|XM_009619937.1|/1.02e-12/PREDICTED: Nicotiana tomentosiformis uncharacterized LOC104110436 (LOC104110436), transcript variant X2, mRNA	sp|Q8LD26|DRMH3_ARATH/5e-37/Dormancy-associated protein homolog 3 OS=Arabidopsis thaliana GN=At1g56220 PE=1 SV=1	NA	NA	NA
CL139.Contig5_All	CL139.Contig5_All	201.11	269.45	278.65	7.48	11.87	13.16	5.21	6.01	5.75	476.98	660.86	602.81	633.07	664.97	666.8	3.37	5.88	5.64	gi|31322133|gb|AAO38031.1|/7.6e-224/acid acetylenase [Hedera helix]	gi|31322132|gb|AY166772.1|/0.0/Hedera helix delta12-fatty acid acetylenase mRNA, complete cds	sp|Q8GZC3|FAD2_VERFO/0.0/Delta(12)-fatty-acid desaturase FAD2 OS=Vernicia fordii GN=FAD2 PE=1 SV=1	jcu:105646514/0.0/omega-6 fatty acid desaturase, endoplasmic reticulum isozyme 2; K10256 omega-6 fatty acid desaturase (delta-12 desaturase) [EC:1.14.19.-]	all1597/7e-78/---	biological_process:GO:0055114//oxidation-reduction process;GO:0006629//lipid metabolic process;cellular_component:GO:0016021//integral component of membrane;molecular_function:GO:0016717//oxidoreductase activity, acting on paired donors, with oxidation of a pair of donors resulting in the reduction of molecular oxygen to two molecules of water;
CL599.Contig4_All	CL599.Contig4_All	201.03	166.79	158.93	152.73	171.15	165.82	191.82	190.73	174.73	88.66	104.12	94.61	98.69	94.21	94.8	226.11	229.15	221.54	gi|284192454|gb|ADB82905.1|/1.3e-283/decarboxylase [Panax ginseng]	gi|284192453|gb|GU324938.1|/0.0/Panax ginseng glutamate decarboxylase (GAD) mRNA, complete cds	sp|Q07346|DCE_PETHY/0.0/Glutamate decarboxylase OS=Petunia hybrida GN=GAD PE=1 SV=1	csv:101216119/0.0/glutamate decarboxylase 1; K01580 glutamate decarboxylase [EC:4.1.1.15]	sll1641/4e-160/---	biological_process:GO:0006536//glutamate metabolic process;molecular_function:GO:0004351//glutamate decarboxylase activity;GO:0030170//pyridoxal phosphate binding;
CL13149.Contig1_All	CL13149.Contig1_All	200.64	193.75	188.08	145.53	141.42	108.83	182.43	253.24	179.85	317	217.86	196.69	129.25	146.16	146.45	106.4	85.84	104.17	gi|19352190|dbj|BAB85987.1|/4.8e-41/protein [Panax ginseng]	gi|19352189|dbj|AB071376.1|/0.0/Panax ginseng ACBP mRNA for Acyl-CoA-binding protein, complete cds	sp|O04066|ACBP_RICCO/4e-51/Acyl-CoA-binding protein OS=Ricinus communis PE=3 SV=1	pxb:103935163/2e-51/acyl-CoA-binding protein; K08762 diazepam-binding inhibitor (GABA receptor modulator, acyl-CoA-binding protein)	YGR037c/9e-21/---	molecular_function:GO:0000062//fatty-acyl-CoA binding;
CL7976.Contig5_All	CL7976.Contig5_All	200.55	119.26	101.42	11.07	10.42	9.25	0.39	0.44	0.59	50.49	24.55	37.12	157.64	88.88	141.05	0.38	0.82	0.7	NA	NA	sp|P17772|OSS2_PEA/7e-08/Organ-specific protein S2 OS=Pisum sativum PE=2 SV=1	NA	NA	NA
CL5535.Contig5_All	CL5535.Contig5_All	200.43	210.88	197.07	13.59	14.7	14.25	59.22	56.45	53.73	17.33	27.08	24.59	33.5	36.57	38.93	14.6	13.11	13.9	gi|460384186|ref|XP_004237794.1|/6.5e-155/uncharacterized protein LOC101243886 [Solanum lycopersicum]	gi|697124802|ref|XM_009618116.1|/2.39e-154/PREDICTED: Nicotiana tomentosiformis uncharacterized LOC104108953 (LOC104108953), mRNA	NA	NA	NA	cellular_component:GO:0016021//integral component of membrane;
CL8319.Contig2_All	CL8319.Contig2_All	199.75	183.12	185.88	87.39	92.99	82.95	115.71	137.95	99.31	117.07	86.27	74.81	76.52	102.52	100.57	104.59	101.06	114	gi|567178433|ref|XP_006401298.1|/1.8e-27/protein EUTSA_v10015110mg [Eutrema salsugineum] >gi|557102388|gb|ESQ42751.1| hypothetical protein EUTSA_v10015110mg [Eutrema salsugineum]	gi|694435265|ref|XM_009346529.1|/1.21e-58/PREDICTED: Pyrus x bretschneideri 40S ribosomal protein S30 (LOC103936682), mRNA	sp|P49689|RS30_ARATH/4e-37/40S ribosomal protein S30 OS=Arabidopsis thaliana GN=RPS30A PE=3 SV=3	atr:18443677/3e-37/40S ribosomal protein S30; K02983 small subunit ribosomal protein S30e	NA	biological_process:GO:0006468//protein phosphorylation;GO:0006412//translation;cellular_component:GO:0005840//ribosome;GO:0016021//integral component of membrane;molecular_function:GO:0030246//carbohydrate binding;GO:0004674//protein serine/threonine kinase activity;GO:0005524//ATP binding;GO:0003735//structural constituent of ribosome;
CL4789.Contig3_All	CL4789.Contig3_All	199.62	184.98	198.1	116.59	123.77	121.48	211.65	215.14	184.44	135.31	120.46	117.55	107.44	131.13	120.55	234.63	206.68	214.8	gi|351726353|ref|NP_001235332.1|/9.2e-84/protein LOC100305945 [Glycine max] >gi|224058407|ref|XP_002299494.1| ubiquitin conjugating-like enzyme family protein [Populus trichocarpa] >gi|225426040|ref|XP_002274274.1| PREDICTED: ubiquitin-conjugating enzyme E2-17 kDa-like [Vitis vinifera] >gi|225462705|ref|XP_002267153.1| PREDICTED: ubiquitin-conjugating enzyme E2-17 kDa [Vitis vinifera] >gi|3575124…	gi|347361141|gb|JF795473.1|/1.54e-167/Camellia sinensis ubiquitin conjugating enzyme mRNA, complete cds	sp|P35135|UBC4_SOLLC/4e-107/Ubiquitin-conjugating enzyme E2-17 kDa OS=Solanum lycopersicum PE=2 SV=1	atr:18439128/3e-108/ubiquitin-conjugating enzyme E2-17 kDa; K06689 ubiquitin-conjugating enzyme E2 D/E [EC:2.3.2.23]	SPBC119.02/4e-89/---	molecular_function:GO:0016874//ligase activity;GO:0005524//ATP binding;
Unigene20764_All	Unigene20764_All	199.28	169.85	206.81	144.9	157.59	159.57	184.05	210.39	166.07	315.87	247.94	238.95	182.36	276.59	238.68	312.85	335.14	311.43	gi|648174069|gb|AIC33035.1|/1.5e-218/1 [Panax ginseng]	gi|648174068|gb|KF699319.1|/0.0/Panax ginseng actin 1 (ACT1) mRNA, complete cds	sp|P53492|ACT7_ARATH/0.0/Actin-7 OS=Arabidopsis thaliana GN=ACT7 PE=1 SV=1	pop:POPTR_0001s31700g/0.0/POPTRDRAFT_813612; actin family protein; K10355 actin, other eukaryote	SPBC32H8.12c/0.0/---	molecular_function:GO:0005524//ATP binding;GO:0004386//helicase activity;
CL6391.Contig4_All	CL6391.Contig4_All	198.56	200.48	210.8	313.19	341.57	354.56	397.44	367.63	355.17	193.21	178.63	173.46	114.26	166.94	163.94	413.76	411.87	420.34	gi|731329854|ref|XP_010675818.1|/6.8e-11/60 kDa jasmonate-induced protein-like [Beta vulgaris subsp. vulgaris] >gi|870861563|gb|KMT12835.1| hypothetical protein BVRB_4g089270 [Beta vulgaris subsp. vulgaris]	NA	NA	NA	NA	NA
Unigene39257_All	Unigene39257_All	198.55	168.33	150.13	108.2	127.87	124.24	124.71	134.05	100.84	160.67	155.67	117.02	74.57	116.63	92.6	192.03	191.74	171.51	gi|697168375|ref|XP_009593065.1|/4.9e-27/uncharacterized protein LOC104089793 [Nicotiana tomentosiformis]	NA	NA	NA	NA	NA
Unigene41517_All	Unigene41517_All	198.49	163.01	164.18	159.14	187.71	178.91	184.25	181.78	170.15	156.8	139.84	125.56	121.06	167.47	140.71	203.89	210.83	202.97	gi|702442948|ref|XP_010024004.1|/1.4e-75/elongation factor 1-delta 1 [Eucalyptus grandis] >gi|629094424|gb|KCW60419.1| hypothetical protein EUGRSUZ_H03140 [Eucalyptus grandis]	gi|1841869|gb|U87222.1|PBU87222/0.0/Pimpinella brachycarpa elongation factor 1-beta (EF-1-beta) mRNA, complete cds	sp|P93447|EF1D_PIMBR/1e-136/Elongation factor 1-delta OS=Pimpinella brachycarpa PE=2 SV=3	egr:104414554/1e-137/elongation factor 1-delta 1; K03232 elongation factor 1-beta	SPCC1450.04/3e-45/---	biological_process:GO:0006414//translational elongation;cellular_component:GO:0005853//eukaryotic translation elongation factor 1 complex;molecular_function:GO:0003746//translation elongation factor activity;
Unigene13355_All	Unigene13355_All	198.41	183.36	162.84	243.13	254.61	243.54	119.04	125.5	95.96	93.03	80.09	83.74	54.3	82.36	87.45	209.54	194.33	188.89	gi|920679260|gb|KOM26172.1|/2.7e-49/protein LR48_Vigan238s000500 [Vigna angularis]	gi|698520417|ref|XM_009758719.1|/2.95e-119/PREDICTED: Nicotiana sylvestris probable histone H2B.1 (LOC104209940), mRNA	sp|Q1S9I9|H2B1_MEDTR/8e-96/Probable histone H2B.1 OS=Medicago truncatula PE=3 SV=3	tcc:TCM_041892/5e-95/Histone superfamily protein; K11252 histone H2B	NA	cellular_component:GO:0000786//nucleosome;GO:0005634//nucleus;molecular_function:GO:0046982//protein heterodimerization activity;GO:0003677//DNA binding;
Unigene34595_All	Unigene34595_All	198.39	175.62	169.34	120.65	147.17	133.21	170.27	208.78	142.76	156.01	123.16	98.18	66.52	113.72	95.43	164.8	166.77	160.9	gi|702367949|ref|XP_010061075.1|/5.7e-90/peptidyl-prolyl cis-trans isomerase 1-like [Eucalyptus grandis] >gi|629102505|gb|KCW67974.1| hypothetical protein EUGRSUZ_F01666 [Eucalyptus grandis]	gi|823253481|ref|XM_012603913.1|/8.73e-116/PREDICTED: Gossypium raimondii peptidyl-prolyl cis-trans isomerase-like (LOC105779915), mRNA	sp|Q8W171|CYP1_SOYBN/1e-112/Peptidyl-prolyl cis-trans isomerase 1 OS=Glycine max GN=Cyp1 PE=2 SV=1	gmx:100777759/3e-113/peptidyl-prolyl cis-trans isomerase 1-like; K01802 peptidylprolyl isomerase [EC:5.2.1.8]	slr1251/2e-80/---	biological_process:GO:0006457//protein folding;GO:0000413//protein peptidyl-prolyl isomerization;molecular_function:GO:0003755//peptidyl-prolyl cis-trans isomerase activity;
Unigene73106_All	Unigene73106_All	198.38	0	0	0	0	0	0	0	0	0	0	0	0	0	0	0	0	0	NA	NA	NA	NA	NA	NA
Unigene5544_All	Unigene5544_All	198.31	159.82	178.01	140.21	156.97	161.03	157.03	170.74	137.19	212.72	171.82	155.5	127.26	179.37	163.25	284.6	299.19	280.68	gi|648174069|gb|AIC33035.1|/4.5e-219/1 [Panax ginseng]	gi|721684997|gb|KF815705.1|/0.0/Panax notoginseng actin (act1) mRNA, complete cds	sp|P53492|ACT7_ARATH/0.0/Actin-7 OS=Arabidopsis thaliana GN=ACT7 PE=1 SV=1	pop:POPTR_0001s31700g/0.0/POPTRDRAFT_813612; actin family protein; K10355 actin, other eukaryote	SPBC32H8.12c/0.0/---	molecular_function:GO:0005524//ATP binding;GO:0004386//helicase activity;
CL7738.Contig1_All	CL7738.Contig1_All	197.49	161.32	188.82	125.7	132.96	134.27	125.6	145.12	106.92	399.98	306.02	274.09	246.85	370.75	316.2	254.12	247.97	245.79	gi|1389654|dbj|BAA12918.1|/4.0e-126/ascorbate peroxidase [Nicotiana tabacum]	gi|18360|emb|Z17398.1|/0.0/Daucus carota mRNA for unknown protein	sp|Q9FE01|APX2_ORYSJ/5e-145/L-ascorbate peroxidase 2, cytosolic OS=Oryza sativa subsp. japonica GN=APX2 PE=1 SV=1	bvg:104904642/1e-156/L-ascorbate peroxidase, cytosolic-like; K00434 L-ascorbate peroxidase [EC:1.11.1.11]	YKR066c/5e-49/---	biological_process:GO:0098869//cellular oxidant detoxification;GO:0055114//oxidation-reduction process;GO:0006979//response to oxidative stress;molecular_function:GO:0016688//L-ascorbate peroxidase activity;GO:0020037//heme binding;
CL1108.Contig3_All	CL1108.Contig3_All	197.14	134.18	170.04	133.2	154.48	147.13	163	197.52	136.85	200.51	153.75	122.41	92.75	177.53	135.73	222.26	215.93	201.23	gi|976916750|gb|KVI02251.1|/2.6e-144/acid-binding, OB-fold [Cynara cardunculus var. scolymus]	gi|731432534|ref|XM_002283113.3|/0.0/PREDICTED: Vitis vinifera 60S ribosomal protein L8 (LOC100248750), mRNA	sp|P29766|RL8_SOLLC/0.0/60S ribosomal protein L8 OS=Solanum lycopersicum GN=RPL8 PE=2 SV=1	jcu:105639516/0.0/60S ribosomal protein L8-like; K02938 large subunit ribosomal protein L8e	SPBC839.04/3e-125/---	biological_process:GO:0002181//cytoplasmic translation;cellular_component:GO:0022625//cytosolic large ribosomal subunit;molecular_function:GO:0003735//structural constituent of ribosome;GO:0003723//RNA binding;
CL7638.Contig7_All	CL7638.Contig7_All	196.95	200.85	215.89	176.02	207.02	195.53	269.63	274.12	250.28	188.91	192.85	186.87	141.63	194.88	173.58	243.58	247.27	240.79	gi|731420480|ref|XP_010661405.1|/6.0e-55/plasminogen activator inhibitor 1 RNA-binding protein [Vitis vinifera] >gi|297734622|emb|CBI16673.3| unnamed protein product [Vitis vinifera]	gi|590723954|ref|XM_007052267.1|/2.51e-128/Theobroma cacao Hyaluronan / mRNA binding family isoform 1 (TCM_005721) mRNA, complete cds	sp|Q99069|GRP1_SORBI/1e-12/Glycine-rich RNA-binding protein 1 (Fragment) OS=Sorghum bicolor GN=GRP1 PE=2 SV=1	vvi:100259885/0.0/plasminogen activator inhibitor 1 RNA-binding protein; K13199 plasminogen activator inhibitor 1 RNA-binding protein	YDL014w/3e-09/---	NA
Unigene21059_All	Unigene21059_All	196.93	141.93	161.52	144.64	152.87	147.65	180.53	188.38	152.8	167.89	150.3	134.01	132.69	164.91	155.1	199.97	200.34	188.67	gi|73759787|dbj|BAE20168.1|/9.8e-151/protein S4 [Panax ginseng]	gi|73759786|dbj|AB232685.1|/0.0/Panax ginseng mRNA for ribosomal protein S4, complete cds	sp|P46300|RS4_SOLTU/1e-180/40S ribosomal protein S4 OS=Solanum tuberosum GN=RPS4 PE=2 SV=1	pxb:103958646/0.0/40S ribosomal protein S4-3; K02987 small subunit ribosomal protein S4e	YJR145c/2e-126/---	biological_process:GO:0006412//translation;cellular_component:GO:0005840//ribosome;molecular_function:GO:0003735//structural constituent of ribosome;GO:0019843//rRNA binding;
CL9943.Contig2_All	CL9943.Contig2_All	196.7	187.72	169.56	117.16	125.01	129.66	92.13	114.55	80.44	280.39	218.37	183.13	125.2	180.94	162.09	106.95	121.63	124.44	gi|747059603|ref|XP_011076191.1|/2.0e-36/uncharacterized protein LOC105160492 [Sesamum indicum]	gi|848905820|ref|XM_012996856.1|/8.99e-45/PREDICTED: Erythranthe guttatus uncharacterized LOC105971924 (LOC105971924), mRNA	NA	NA	NA	cellular_component:GO:0016021//integral component of membrane;
Unigene44002_All	Unigene44002_All	196.4	190.91	169.05	30.76	24.66	25.43	43.35	45.46	38.86	120.03	83.86	89.31	74.04	82.45	88.05	40.24	45.88	39.89	gi|976919233|gb|KVI04312.1|/6.0e-41/[Cynara cardunculus var. scolymus]	NA	sp|Q9SGP6|GRXC9_ARATH/2e-38/Glutaredoxin-C9 OS=Arabidopsis thaliana GN=GRXC9 PE=1 SV=1	pmum:103324825/2e-46/glutaredoxin-C9-like; K03676 glutaredoxin 3	NA	biological_process:GO:0044699//single-organism process;
Unigene29836_All	Unigene29836_All	195.6	159.63	175.65	135.54	158.87	151.01	124.61	128.81	106.21	103.32	107.29	86.52	59.4	102.64	90.14	175.92	179.93	167.15	gi|147789492|emb|CAN76136.1|/2.3e-62/protein VITISV_034276 [Vitis vinifera]	NA	sp|O80683|CAB25_ARATH/3e-39/Calmodulin-binding protein 25 OS=Arabidopsis thaliana GN=CAMBP25 PE=1 SV=1	NA	NA	NA
CL1403.Contig17_All	CL1403.Contig17_All	195.29	135.31	130.02	135.92	147.95	139.29	204.44	239.33	198.2	150.65	122.52	103.63	106.15	156.87	142.91	146.89	147.17	147.42	gi|590589772|ref|XP_007016545.1|/2.1e-51/L29 family protein [Theobroma cacao] >gi|508786908|gb|EOY34164.1| Ribosomal L29 family protein [Theobroma cacao]	gi|566177700|ref|XM_002308448.2|/1.38e-89/Populus trichocarpa 60S ribosomal protein L35 (POPTR_0006s23070g) mRNA, complete cds	sp|Q9LZ41|RL354_ARATH/6e-69/60S ribosomal protein L35-4 OS=Arabidopsis thaliana GN=RPL35D PE=2 SV=1	sot:102598040/8e-70/60S ribosomal protein L35-like; K02918 large subunit ribosomal protein L35e	SPCC613.05c/2e-38/---	biological_process:GO:0006412//translation;GO:0000463//maturation of LSU-rRNA from tricistronic rRNA transcript (SSU-rRNA, 5.8S rRNA, LSU-rRNA);cellular_component:GO:0022625//cytosolic large ribosomal subunit;molecular_function:GO:0003729//mRNA binding;GO:0003735//structural constituent of ribosome;
CL7852.Contig5_All	CL7852.Contig5_All	194.82	237.35	214.93	114.13	122	126.23	134.96	145.89	118.19	76.11	72.38	74.76	48.92	66.56	67.21	166.14	154.7	157.49	gi|1168727|sp|P42495.1|CADH1_ARACO/1.5e-195/Full=Probable cinnamyl alcohol dehydrogenase 1; Short=CAD 1 >gi|474300|dbj|BAA03099.1| cinnamyl alcohol dehydrogenase [Aralia cordata] >gi|745086|prf||2015401A cinnamoyl alcohol dehydrogenase	gi|451196|dbj|D13991.1|AAICAD/0.0/Aralia cordata cadac1 mRNA for cinnamyl alcohol dehydrogenase, complete cds	sp|P42495|CADH1_ARACO/0.0/Probable cinnamyl alcohol dehydrogenase 1 OS=Aralia cordata GN=CAD1 PE=2 SV=1	vvi:100257308/0.0/probable cinnamyl alcohol dehydrogenase 1; K00083 cinnamyl-alcohol dehydrogenase [EC:1.1.1.195]	SMc00680/3e-106/---	biological_process:GO:0055114//oxidation-reduction process;GO:0009809//lignin biosynthetic process;molecular_function:GO:0045551//cinnamyl-alcohol dehydrogenase activity;GO:0008270//zinc ion binding;GO:0052747//sinapyl alcohol dehydrogenase activity;
CL8716.Contig4_All	CL8716.Contig4_All	194.71	146.67	149.8	121.68	125.86	123.49	242.55	295.2	200.61	327.23	234.17	204.48	138.05	236.77	221.3	237.51	255.24	234.55	gi|648174111|gb|AIC33055.1|/2.1e-53/initiation factor eIF-5a [Panax ginseng]	gi|648174110|gb|KF680554.1|/0.0/Panax ginseng translational initiation factor eIF-5a (eIF-5A) mRNA, complete cds	sp|Q9SC12|IF5A_SENVE/8e-80/Eukaryotic translation initiation factor 5A OS=Senecio vernalis GN=EIFSV1 PE=2 SV=1	fve:101312471/6e-79/eukaryotic translation initiation factor 5A-2; K03263 translation initiation factor 5A	YJR047c/4e-43/---	biological_process:GO:0006413//translational initiation;GO:0006452//translational frameshifting;GO:0045905//positive regulation of translational termination;GO:0045901//positive regulation of translational elongation;molecular_function:GO:0043022//ribosome binding;GO:0003746//translation elongation factor activity;GO:0003743//translation initiation factor activity;
CL12904.Contig2_All	CL12904.Contig2_All	194.67	179.83	187.57	153.3	165.41	151.12	235.32	205.4	216.73	254.24	215.09	226.22	194.21	237.56	217.25	224.45	215	216.42	gi|661889691|emb|CDP06411.1|/3.9e-83/protein product [Coffea canephora]	NA	sp|Q9LZX1|LOR15_ARATH/2e-87/Protein LURP-one-related 15 OS=Arabidopsis thaliana GN=At5g01750 PE=1 SV=1	bvg:104900389/5e-08/uncharacterized LOC104900389; K03239 translation initiation factor eIF-2B subunit alpha	NA	NA
CL806.Contig1_All	CL806.Contig1_All	194.52	145.34	130.37	109.15	116.82	103.29	183.69	218.8	151.69	136.2	110.05	96.47	85.59	119.81	109.55	123.26	135.96	122.12	gi|703144736|ref|XP_010108357.1|/6.9e-52/ribosomal protein L36-2 [Morus notabilis] >gi|587932076|gb|EXC19148.1| 60S ribosomal protein L36-2 [Morus notabilis]	gi|1276966|gb|U47095.1|DCU47095/3.50e-109/Daucus carota putative ribosomal protein mRNA, somatic embryo clone Gea42, partial cds	sp|Q9M352|RL362_ARATH/1e-56/60S ribosomal protein L36-2 OS=Arabidopsis thaliana GN=RPL36B PE=2 SV=1	cam:101488247/1e-68/60S ribosomal protein L36-3-like; K02920 large subunit ribosomal protein L36e	SPCC970.05/2e-32/---	biological_process:GO:0006412//translation;cellular_component:GO:0005840//ribosome;GO:0016021//integral component of membrane;molecular_function:GO:0003735//structural constituent of ribosome;
Unigene34146_All	Unigene34146_All	193.85	135.03	144.06	17.3	16.44	22.01	13.02	13.88	9.79	66.3	59.85	50.3	25.67	51.9	42.94	83.29	79.29	81.37	NA	NA	sp|Q9SJY7|AGP2_ARATH/4e-22/Classical arabinogalactan protein 2 OS=Arabidopsis thaliana GN=AGP2 PE=1 SV=1	gsl:Gasu_61540/5e-17/SNARE-interacting protein-like protein; K15292 syntaxin-binding protein 1	slr0599/1e-13/---	NA
CL1851.Contig1_All	CL1851.Contig1_All	193.61	79.66	120.9	245.77	235	229.29	237.65	280.42	156.52	7.26	3.42	2.11	3.2	20.81	11.09	184.61	205.16	166.46	gi|558064721|gb|AHA50083.1|/3.7e-120/intrinsic protein [Eleutherococcus senticosus]	gi|558064720|gb|KF498593.1|/0.0/Eleutherococcus senticosus isolate ESJX tonoplast intrinsic protein mRNA, complete cds	sp|P50156|TIP11_ORYSJ/8e-133/Probable aquaporin TIP1-1 OS=Oryza sativa subsp. japonica GN=TIP1-1 PE=2 SV=1	egr:104425948/3e-141/aquaporin TIP1-1; K09873 aquaporin TIP	MTH103/1e-27/---	biological_process:GO:0006810//transport;cellular_component:GO:0016021//integral component of membrane;molecular_function:GO:0005215//transporter activity;
CL14377.Contig14_All	CL14377.Contig14_All	193.2	175.27	164.71	165.01	180.01	174.59	331.33	314.8	294.65	287.04	278.52	245.76	178.78	234.18	235.5	408.68	430.73	388.46	gi|47026845|gb|AAT08648.1|/5.1e-101/factor [Hyacinthus orientalis]	gi|89475523|gb|DQ384525.1|/0.0/Panax ginseng clone PG6L-10 ADP-ribosylation factor-like protein mRNA, complete cds	sp|P51823|ARF2_ORYSJ/2e-128/ADP-ribosylation factor 2 OS=Oryza sativa subsp. japonica GN=ARF PE=2 SV=2	cit:102607656/5e-129/ADP-ribosylation factor 2-like; K07937 ADP-ribosylation factor 1	YDL137w/4e-104/---	biological_process:GO:0007264//small GTPase mediated signal transduction;cellular_component:GO:0005622//intracellular;molecular_function:GO:0005525//GTP binding;
CL13399.Contig3_All	CL13399.Contig3_All	192.88	81.03	69.17	60.09	59.88	55.68	0	0.64	0	285.81	248.81	184.81	199.38	217.66	230.05	302.8	326.23	288.65	gi|9211012|dbj|BAA99575.1|/4.7e-39/like protein [Daucus carota]	gi|645253466|ref|XM_008234365.1|/3.66e-09/PREDICTED: Prunus mume 14 kDa proline-rich protein DC2.15-like (LOC103331719), mRNA	sp|P14009|14KD_DAUCA/6e-58/14 kDa proline-rich protein DC2.15 OS=Daucus carota PE=2 SV=1	zma:103646289/1e-35/uncharacterized LOC103646289; K02883 large subunit ribosomal protein L18e	NA	cellular_component:GO:0016021//integral component of membrane;
CL4736.Contig2_All	CL4736.Contig2_All	192.85	154.98	161.86	126	147.41	123.03	165.62	163.29	148.5	140.72	118	104.47	106.91	139.44	141.25	148.79	145.89	137.08	gi|586694948|ref|XP_006843688.1|/9.2e-98/60S ribosomal protein L11 [Amborella trichopoda] >gi|548846056|gb|ERN05363.1| hypothetical protein AMTR_s00007p00200160 [Amborella trichopoda]	gi|349712822|emb|FQ379645.1|/2.23e-168/Vitis vinifera clone SS0AEA1YN05	sp|P46287|RL11_MEDSA/5e-120/60S ribosomal protein L11 OS=Medicago sativa GN=RPL11 PE=2 SV=1	cit:102625025/6e-122/60S ribosomal protein L11-like; K02868 large subunit ribosomal protein L11e	SPBC17G9.10/2e-84/---	biological_process:GO:0006412//translation;cellular_component:GO:0005840//ribosome;molecular_function:GO:0003735//structural constituent of ribosome;
CL11563.Contig6_All	CL11563.Contig6_All	192.5	198.83	154.14	122.67	142.54	131.83	194.02	248.8	153.57	184.33	160.93	125.43	93.74	187.58	159.3	206.35	224.9	192.39	gi|721685073|gb|AIX10769.1|/8.8e-262/factor 1 alpha [Panax notoginseng]	gi|721685072|gb|KF815708.1|/0.0/Panax notoginseng elongation factor 1 alpha (ef) mRNA, complete cds	sp|Q8GTY0|EF1A4_ARATH/0.0/Elongation factor 1-alpha 4 OS=Arabidopsis thaliana GN=A4 PE=1 SV=2	brp:103845458/0.0/elongation factor 1-alpha 1; K03231 elongation factor 1-alpha	SPCC794.09c/0.0/---	biological_process:GO:0006414//translational elongation;cellular_component:GO:0005737//cytoplasm;molecular_function:GO:0003924//GTPase activity;GO:0003746//translation elongation factor activity;GO:0005525//GTP binding;
CL9372.Contig4_All	CL9372.Contig4_All	191.84	232.74	217.82	116.53	132.8	126.55	177.43	169.19	153.73	314.81	353.49	299.98	254.98	344	314.52	133.37	131.62	127.05	gi|219816075|gb|ACL37155.1|/3.6e-146/alcohol dehydrogenase [Panax ginseng]	gi|219816074|gb|FJ518865.1|/0.0/Panax ginseng short-chain alcohol dehydrogenase mRNA, complete cds	sp|P50164|TRN2_HYONI/2e-12/Tropinone reductase 2 OS=Hyoscyamus niger GN=TR2 PE=2 SV=1	mus:103979970/2e-21/hydroxysteroid dehydrogenase-like protein 2 isoform X1; K02934 large subunit ribosomal protein L6e	BS_fabG/6e-20/---	NA
Unigene43856_All	Unigene43856_All	191.73	186.88	171.78	14.03	17.75	12.54	7.9	8	9.45	100.19	100.13	101.8	109.41	118.35	118.37	29.25	31.24	24.23	gi|147864291|emb|CAN83014.1|/1.0e-67/protein VITISV_029725 [Vitis vinifera]	gi|731426166|ref|XM_002269917.3|/6.99e-88/PREDICTED: Vitis vinifera mediator of RNA polymerase II transcription subunit 11 (LOC100255926), mRNA	sp|B6VJS4|ROMT_VITVI/1e-76/Trans-resveratrol di-O-methyltransferase OS=Vitis vinifera GN=ROMT PE=1 SV=2	vvi:100233030/2e-75/OMT2.1; O-methyltransferase; K16040 trans-resveratrol di-O-methyltransferase [EC:2.1.1.240]	Rv0567/4e-09/---	biological_process:GO:0019438//aromatic compound biosynthetic process;GO:0032259//methylation;molecular_function:GO:0008757//S-adenosylmethionine-dependent methyltransferase activity;GO:0008171//O-methyltransferase activity;GO:0046983//protein dimerization activity;
Unigene46422_All	Unigene46422_All	191.54	194.99	181.3	146.7	166	151.84	194.84	237.67	180.73	206.95	166.52	142.58	118.15	141.35	109.06	210.51	177.89	183.3	gi|976913513|gb|KVH99767.1|/7.6e-44/protein Ccrd_021990 [Cynara cardunculus var. scolymus]	gi|1000966285|ref|XM_002519186.2|/1.82e-86/PREDICTED: Ricinus communis huntingtin-interacting protein K (LOC8258822), transcript variant X1, mRNA	NA	NA	NA	cellular_component:GO:0005829//cytosol;molecular_function:GO:0003677//DNA binding;
CL9193.Contig1_All	CL9193.Contig1_All	191.54	165.5	161.49	79.78	94.73	82.15	142.12	152.75	128.03	191.41	165.62	148.16	75.55	108.71	93.52	166.23	156.19	159.39	gi|565392472|ref|XP_006361919.1|/1.8e-67/uncharacterized protein LOC102606262 [Solanum tuberosum]	gi|971576581|ref|XM_006361857.2|/9.65e-71/PREDICTED: Solanum tuberosum uncharacterized LOC102606262 (LOC102606262), mRNA	NA	sot:102606262/1e-87/uncharacterized LOC102606262; K19363 lipopolysaccharide-induced tumor necrosis factor-alpha factor	NA	biological_process:GO:0034051//negative regulation of plant-type hypersensitive response;cellular_component:GO:0016021//integral component of membrane;GO:0005886//plasma membrane;
CL3954.Contig7_All	CL3954.Contig7_All	191.2	208.64	182.34	13.5	13.82	13.37	25.31	29.97	25.61	73.89	55.24	57.73	74.42	81.53	96.39	39.95	39.6	37.77	gi|563440243|gb|AHB60658.1|/3.2e-128/endotransglucosylase/hydrolase [Eleutherococcus senticosus]	gi|563440242|gb|KF660542.1|/0.0/Eleutherococcus senticosus xyloglucan endotransglucosylase/hydrolase (XTH1) mRNA, complete cds	sp|Q38910|XTH23_ARATH/2e-157/Probable xyloglucan endotransglucosylase/hydrolase protein 23 OS=Arabidopsis thaliana GN=XTH23 PE=2 SV=1	vvi:100261619/5e-172/probable xyloglucan endotransglucosylase/hydrolase protein 23; K14504 xyloglucan:xyloglucosyl transferase TCH4 [EC:2.4.1.207]	YLR213c/1e-18/---	biological_process:GO:0010411//xyloglucan metabolic process;GO:0071555//cell wall organization;GO:0042546//cell wall biogenesis;cellular_component:GO:0048046//apoplast;GO:0005618//cell wall;molecular_function:GO:0016762//xyloglucan:xyloglucosyl transferase activity;GO:0004553//hydrolase activity, hydrolyzing O-glycosyl compounds;
CL11636.Contig1_All	CL11636.Contig1_All	191.03	182.49	160.72	128.25	149.96	135.85	139.25	177.51	128.55	154.77	126.39	112.44	115.39	154.9	156.07	137.99	139.05	142.07	gi|747093022|ref|XP_011094299.1|/5.9e-77/40S ribosomal protein S14-3-like [Sesamum indicum]	gi|720086322|ref|XM_010245499.1|/1.96e-121/PREDICTED: Nelumbo nucifera 40S ribosomal protein S14-like (LOC104587778), mRNA	sp|P42036|RS143_ARATH/3e-97/40S ribosomal protein S14-3 OS=Arabidopsis thaliana GN=RPS14C PE=2 SV=2	sita:101772286/2e-98/40S ribosomal protein S14; K02955 small subunit ribosomal protein S14e	SPBC18H10.13/3e-80/---	biological_process:GO:0006412//translation;cellular_component:GO:0005840//ribosome;molecular_function:GO:0003735//structural constituent of ribosome;
CL831.Contig5_All	CL831.Contig5_All	191.02	154.6	162.94	86.2	102.89	92.17	103.2	117.47	97.19	125.7	101.9	89.99	78.44	129.85	115.14	145.01	145.66	133.08	gi|976921796|gb|KVI06462.1|/4.1e-73/protein S19e [Cynara cardunculus var. scolymus]	gi|802653366|ref|XM_012224968.1|/7.77e-92/PREDICTED: Jatropha curcas 40S ribosomal protein S19-3 (LOC105640605), mRNA	sp|Q9FNP8|RS193_ARATH/9e-87/40S ribosomal protein S19-3 OS=Arabidopsis thaliana GN=RPS19C PE=2 SV=1	pda:103709248/1e-88/40S ribosomal protein S19; K02966 small subunit ribosomal protein S19e	SPBC649.02/5e-47/---	biological_process:GO:0006412//translation;cellular_component:GO:0005840//ribosome;molecular_function:GO:0003735//structural constituent of ribosome;
CL9372.Contig6_All	CL9372.Contig6_All	190.69	226.89	224.28	117.08	133.48	137.94	180.83	178.73	154.72	331.22	364.89	318.34	265.09	361.1	333.81	144.9	140.51	140.71	gi|219816075|gb|ACL37155.1|/3.3e-147/alcohol dehydrogenase [Panax ginseng]	gi|219816074|gb|FJ518865.1|/0.0/Panax ginseng short-chain alcohol dehydrogenase mRNA, complete cds	sp|P50164|TRN2_HYONI/2e-12/Tropinone reductase 2 OS=Hyoscyamus niger GN=TR2 PE=2 SV=1	mus:103979970/2e-21/hydroxysteroid dehydrogenase-like protein 2 isoform X1; K02934 large subunit ribosomal protein L6e	BS_fabG/6e-20/---	NA
Unigene41500_All	Unigene41500_All	190.42	195.34	182.18	24.53	27.52	28.13	44.32	35.1	40.26	40.46	58.13	57.75	56.61	75.04	78.01	30.55	26.72	27.28	gi|747041831|ref|XP_011075325.1|/4.1e-122/mitogen-activated protein kinase kinase kinase NPK1-like [Sesamum indicum]	NA	sp|Q40541|NPK1_TOBAC/9e-41/Mitogen-activated protein kinase kinase kinase NPK1 OS=Nicotiana tabacum GN=NPK1 PE=1 SV=1	atr:18427725/2e-57/mitogen-activated protein kinase kinase kinase NPK1; K04421 mitogen-activated protein kinase kinase kinase 3 [EC:2.7.11.25]	YAR019c/9e-22/---	biological_process:GO:0016310//phosphorylation;molecular_function:GO:0004672//protein kinase activity;GO:0000166//nucleotide binding;
CL459.Contig3_All	CL459.Contig3_All	190.15	166.73	172.55	125.67	154.48	135.28	124.73	126.15	105.8	281.11	310.84	266.95	136.69	251.38	209.21	193.64	202.62	185.18	gi|747104988|ref|XP_011100752.1|/7.5e-122/probable enoyl-CoA hydratase, mitochondrial [Sesamum indicum]	gi|985463601|ref|XM_006488772.2|/6.95e-139/PREDICTED: Citrus sinensis short-chain-enoyl-CoA hydratase (LOC102617029), mRNA	sp|Q6NL24|ECH1P_ARATH/2e-138/Probable enoyl-CoA hydratase 1, peroxisomal OS=Arabidopsis thaliana GN=ECHIA PE=1 SV=1	cam:101506413/7e-28/delta(3,5)-Delta(2,4)-dienoyl-CoA isomerase, mitochondrial; K12663 delta(3,5)-Delta(2,4)-dienoyl-CoA isomerase [EC:5.3.3.-]	CC1723/3e-57/---	biological_process:GO:0008152//metabolic process;cellular_component:GO:0005777//peroxisome;molecular_function:GO:0003824//catalytic activity;
CL6004.Contig4_All	CL6004.Contig4_All	189.74	137.53	167.81	19.74	16.23	14.08	26.56	28.56	22.55	63.4	48.23	52.84	64.23	57.27	68.43	56.14	57.81	58.04	gi|747072055|ref|XP_011082926.1|/3.1e-124/xyloglucan endotransglucosylase/hydrolase protein 24-like isoform X1 [Sesamum indicum]	gi|590580808|ref|XM_007014111.1|/4.96e-69/Theobroma cacao Xyloglucan endotransglycosylase 6 (TCM_038920) mRNA, complete cds	sp|Q38911|XTH15_ARATH/6e-139/Xyloglucan endotransglucosylase/hydrolase protein 15 OS=Arabidopsis thaliana GN=XTH15 PE=1 SV=1	fve:101304112/4e-156/xyloglucan endotransglucosylase/hydrolase 2-like; K08235 xyloglucan:xyloglucosyl transferase [EC:2.4.1.207]	BH3231/6e-12/---	NA
Unigene32184_All	Unigene32184_All	189.68	169.43	185.39	131.58	150.61	143.01	50.97	54.64	38.29	131.56	107.97	97.5	63.88	119.28	99.48	91.47	96.7	87.79	gi|698484897|ref|XP_009789240.1|/1.1e-46/probable calcium-binding protein CML36 [Nicotiana sylvestris]	gi|971557277|ref|XM_006351195.2|/1.78e-29/PREDICTED: Solanum tuberosum probable calcium-binding protein CML36 (LOC102595230), mRNA	sp|Q9SS31|CML36_ARATH/4e-55/Probable calcium-binding protein CML36 OS=Arabidopsis thaliana GN=CML36 PE=2 SV=1	vvi:100264151/2e-83/probable calcium-binding protein CML35; K13448 calcium-binding protein CML	SPAC3A12.14/3e-22/---	NA
CL13149.Contig2_All	CL13149.Contig2_All	189.5	184.37	175.22	132.11	130.22	104.96	173.29	241.14	175.72	309.42	198.46	205.06	125.32	134.82	144.83	99.66	87.88	102.91	gi|19352190|dbj|BAB85987.1|/6.9e-43/protein [Panax ginseng]	gi|19352189|dbj|AB071376.1|/0.0/Panax ginseng ACBP mRNA for Acyl-CoA-binding protein, complete cds	sp|O04066|ACBP_RICCO/1e-52/Acyl-CoA-binding protein OS=Ricinus communis PE=3 SV=1	pop:POPTR_0001s01230g/3e-53/acyl-CoA-binding family protein; K08762 diazepam-binding inhibitor (GABA receptor modulator, acyl-CoA-binding protein)	YGR037c/4e-20/---	molecular_function:GO:0000062//fatty-acyl-CoA binding;
CL13808.Contig1_All	CL13808.Contig1_All	188.99	225.94	207.96	91.77	97.14	84.5	164.1	199.07	148.57	133.88	137.96	113.01	119.43	154.25	156.03	143.38	150.87	136.57	gi|657995660|ref|XP_008390175.1|/2.5e-40/40S ribosomal protein S27-2-like [Malus domestica] >gi|657996642|ref|XP_008390688.1| PREDICTED: 40S ribosomal protein S27-2-like [Malus domestica] >gi|694408254|ref|XP_009378829.1| PREDICTED: 40S ribosomal protein S27-2-like [Pyrus x bretschneideri]	gi|349718555|emb|FQ387556.1|/3.36e-63/Vitis vinifera clone SS0AEB26YB13	sp|Q9M2F1|RS272_ARATH/8e-52/40S ribosomal protein S27-2 OS=Arabidopsis thaliana GN=RPS27B PE=2 SV=2	pxb:103967276/7e-54/40S ribosomal protein S27-2-like; K02978 small subunit ribosomal protein S27e	SPBC1685.10/4e-39/---	biological_process:GO:0006412//translation;cellular_component:GO:0005840//ribosome;molecular_function:GO:0003735//structural constituent of ribosome;GO:0046872//metal ion binding;
CL6392.Contig4_All	CL6392.Contig4_All	188.62	127.97	144.01	16.42	10.61	14.53	12.86	18.99	7.84	79.31	29.29	27.33	13.51	31.11	25.24	27.1	44.2	26.24	NA	NA	NA	NA	NA	NA
CL10087.Contig2_All	CL10087.Contig2_All	188.58	143.4	171.91	175.55	203.1	186.66	235.61	235.28	217.92	159.8	152.93	131.96	133.6	189.32	165.14	216.74	214.29	208.49	gi|976923264|gb|KVI07606.1|/7.7e-111/protein L15e [Cynara cardunculus var. scolymus]	gi|985465846|ref|XM_006490082.2|/3.82e-180/PREDICTED: Citrus sinensis 60S ribosomal protein L15 (LOC102614309), mRNA	sp|O82528|RL15_PETHY/1e-135/60S ribosomal protein L15 OS=Petunia hybrida GN=RPL15 PE=2 SV=1	pop:POPTR_0014s05640g/2e-141/60S ribosomal protein L15; K02877 large subunit ribosomal protein L15e	YMR121c/1e-99/---	biological_process:GO:0002181//cytoplasmic translation;cellular_component:GO:0016021//integral component of membrane;GO:0022625//cytosolic large ribosomal subunit;molecular_function:GO:0003735//structural constituent of ribosome;
CL14587.Contig2_All	CL14587.Contig2_All	188.52	221.88	212.78	104.66	109.58	82.43	105.27	105.15	79.91	74.49	58.72	66.63	42.29	74.93	72.98	86.37	72.89	68.46	gi|590565172|ref|XP_007009874.1|/5.5e-149/kinase 2 [Theobroma cacao] >gi|508726787|gb|EOY18684.1| Adenosine kinase 2 [Theobroma cacao]	gi|566192305|ref|XM_002315274.2|/0.0/Populus trichocarpa putative adenosine kinase family protein (POPTR_0010s23120g) mRNA, complete cds	sp|Q9LZG0|ADK2_ARATH/4e-171/Adenosine kinase 2 OS=Arabidopsis thaliana GN=ADK2 PE=1 SV=1	tcc:TCM_043180/0.0/Adenosine kinase 2; K00856 adenosine kinase [EC:2.7.1.20]	SPCC338.14/5e-69/---	biological_process:GO:0016310//phosphorylation;GO:0006167//AMP biosynthetic process;GO:0006166//purine ribonucleoside salvage;molecular_function:GO:0004001//adenosine kinase activity;
CL1856.Contig6_All	CL1856.Contig6_All	188.3	194.43	199.98	92.82	117.45	105.65	161.69	167.72	129.46	165.59	186.02	164.31	106.79	119.95	112.84	128.37	129.63	128.84	gi|976899769|gb|KVH88156.1|/1.7e-124/domain-containing protein [Cynara cardunculus var. scolymus]	gi|698585425|ref|XM_009780343.1|/0.0/PREDICTED: Nicotiana sylvestris 14-3-3 protein 10 (LOC104227963), mRNA	sp|P93207|14310_SOLLC/1e-156/14-3-3 protein 10 OS=Solanum lycopersicum GN=TFT10 PE=2 SV=2	csv:101222827/5e-157/14-3-3 protein 10; K06630 14-3-3 protein epsilon	SPAC8E11.02c/6e-110/---	molecular_function:GO:0019904//protein domain specific binding;
CL8055.Contig1_All	CL8055.Contig1_All	188.1	136.41	72.14	106.33	96.78	86.75	153.16	189.07	127.28	77.25	59.04	40.92	10.99	65.79	73.44	118.46	116.71	111.61	gi|363497938|gb|AEW24432.1|/1.1e-20/embryogenesis abundant protein 3L-1 [Camellia sinensis]	gi|811917317|gb|KP246421.1|/8.37e-35/Dendropanax morbifer microsatellite DpR051 sequence	sp|Q93WF6|SAG21_ARATH/3e-24/Protein SENESCENCE-ASSOCIATED GENE 21, mitochondrial OS=Arabidopsis thaliana GN=SAG21 PE=2 SV=1	NA	NA	NA
CL1467.Contig5_All	CL1467.Contig5_All	188.07	215.03	223.79	144.57	168.12	151.39	513.45	482.78	488.06	508.2	476.28	485.7	491.34	616.09	648.05	127.79	133.04	123.47	gi|584711|sp|Q08507.1|ACCO3_PETHY/2.0e-159/Full=1-aminocyclopropane-1-carboxylate oxidase 3; Short=ACC oxidase 3; AltName: Full=Ethylene-forming enzyme; Short=EFE >gi|347417|gb|AAA33697.1| 1-aminocyclopropane-1-carboxylate oxidase [Petunia x hybrida]	gi|349731512|emb|FQ394633.1|/0.0/Vitis vinifera clone SS0AFA1YK08	sp|Q08507|ACCO3_PETHY/0.0/1-aminocyclopropane-1-carboxylate oxidase 3 OS=Petunia hybrida GN=ACO3 PE=3 SV=1	sly:544285/0.0/ACO4, EFE; ethylene-forming enzyme (EC:1.14.17.4); K05933 aminocyclopropanecarboxylate oxidase [EC:1.14.17.4]	PA4191/6e-27/---	biological_process:GO:0055114//oxidation-reduction process;GO:0009693//ethylene biosynthetic process;molecular_function:GO:0031418//L-ascorbic acid binding;GO:0009815//1-aminocyclopropane-1-carboxylate oxidase activity;GO:0005506//iron ion binding;
CL2180.Contig3_All	CL2180.Contig3_All	187.27	200.81	231.66	58.03	62.18	50.69	281.16	300.7	252.67	427.82	391.97	397.09	203.42	264.32	278.64	207.82	205.12	192.46	gi|146215994|gb|ABQ10199.1|/8.9e-114/protease Cp1 [Actinidia deliciosa]	gi|349720034|emb|FQ392762.1|/6.02e-180/Vitis vinifera clone SS0AFA4YF13	sp|Q8H166|ALEU_ARATH/3e-134/Thiol protease aleurain OS=Arabidopsis thaliana GN=ALEU PE=1 SV=2	cmo:103492370/1e-134/thiol protease aleurain-like; K01366 cathepsin H [EC:3.4.22.16]	AF1946_2/1e-16/---	biological_process:GO:0006508//proteolysis;molecular_function:GO:0008234//cysteine-type peptidase activity;
CL12148.Contig2_All	CL12148.Contig2_All	187.27	185.86	193.5	146.94	171.58	165.23	246.25	249.79	216.15	185.91	165.76	156.03	128.01	194.64	178.88	219.5	225.75	209.35	gi|720074229|ref|XP_010278951.1|/8.6e-123/60S ribosomal protein L10 [Nelumbo nucifera]	gi|823252301|ref|XM_012603321.1|/6.30e-162/PREDICTED: Gossypium raimondii 60S ribosomal protein L10-like (LOC105779530), mRNA	sp|Q9SPB3|RL10_VITRI/3e-156/60S ribosomal protein L10 OS=Vitis riparia GN=RPL10 PE=2 SV=1	vvi:100262228/2e-156/60S ribosomal protein L10; K02866 large subunit ribosomal protein L10e	SPAP7G5.05/2e-97/---	biological_process:GO:0006412//translation;cellular_component:GO:0005840//ribosome;molecular_function:GO:0003735//structural constituent of ribosome;
Unigene743_All	Unigene743_All	186.62	132.32	135.87	103.2	101.93	106.65	95.77	110.97	81.41	166.17	103.68	104.34	74.55	105.58	95.04	152.28	131.29	135.55	gi|747080693|ref|XP_011087606.1|/1.6e-27/NADH dehydrogenase [ubiquinone] 1 beta subcomplex subunit 3-B [Sesamum indicum]	gi|694427183|ref|XM_009342955.1|/3.06e-29/PREDICTED: Pyrus x bretschneideri NADH dehydrogenase [ubiquinone] 1 beta subcomplex subunit 3-A-like (LOC103933284), transcript variant X2, mRNA	sp|Q9M9R9|NDB3B_ARATH/2e-27/NADH dehydrogenase [ubiquinone] 1 beta subcomplex subunit 3-B OS=Arabidopsis thaliana GN=At1g14450 PE=3 SV=1	NA	NA	biological_process:GO:0022900//electron transport chain;cellular_component:GO:0005747//mitochondrial respiratory chain complex I;GO:0016021//integral component of membrane;
Unigene4636_All	Unigene4636_All	186.43	191.47	189	17.05	20.74	19.08	35.76	34.6	28.99	87.8	81.2	74.78	47.43	71.83	74.58	16.23	15.66	15.61	gi|723712537|ref|XP_010323260.1|/1.4e-32/uncharacterized protein LOC104648148 [Solanum lycopersicum]	NA	NA	tcc:TCM_038270/6e-11/Cyclophilin-like peptidyl-prolyl cis-trans isomerase family protein isoform 1; K03768 peptidyl-prolyl cis-trans isomerase B (cyclophilin B) [EC:5.2.1.8]	NA	NA
CL14037.Contig5_All	CL14037.Contig5_All	186.12	164.9	168.8	124.25	126.54	117.41	131.24	155.71	122.25	202.3	173.91	155.66	113.18	132.95	131.18	128.34	110.13	125.53	gi|902160545|gb|KNA06453.1|/7.1e-49/protein SOVF_180890 [Spinacia oleracea]	gi|719994892|ref|XM_010256016.1|/1.72e-51/PREDICTED: Nelumbo nucifera cytochrome b-c1 complex subunit 7-2 (LOC104595322), mRNA	sp|F4JWS8|QCR72_ARATH/2e-63/Cytochrome b-c1 complex subunit 7-2 OS=Arabidopsis thaliana GN=QCR7-2 PE=1 SV=1	cit:102607854/3e-63/cytochrome b-c1 complex subunit 7-2-like; K00417 ubiquinol-cytochrome c reductase subunit 7	NA	biological_process:GO:0006122//mitochondrial electron transport, ubiquinol to cytochrome c;cellular_component:GO:0005750//mitochondrial respiratory chain complex III;
Unigene8232_All	Unigene8232_All	185.71	632.82	657.96	67.95	69.77	60.38	3	3.3	2.39	1039.07	934.74	836.92	357.96	306.68	357.83	1.07	3.82	4.41	NA	NA	NA	NA	NA	NA
CL9515.Contig12_All	CL9515.Contig12_All	185.35	142.11	138.96	60.54	60.15	57.8	105.12	95.58	101.5	26.97	33.08	25.18	21.43	24.12	26.54	38.25	49.6	44.37	gi|976904730|gb|KVH92390.1|/1.5e-36/EF-hand [Cynara cardunculus var. scolymus]	NA	sp|Q9LE22|CML27_ARATH/3e-50/Probable calcium-binding protein CML27 OS=Arabidopsis thaliana GN=CML27 PE=1 SV=1	sot:102593516/2e-68/calcium-binding protein CML24-like; K13448 calcium-binding protein CML	SPAC3A12.14/8e-28/---	molecular_function:GO:0005509//calcium ion binding;
Unigene67511_All	Unigene67511_All	185.34	257.17	281.1	173.89	201.5	199.42	585.89	521.07	529.37	423.79	496.75	487.03	236.42	334.25	308.65	170.72	183.53	162.13	gi|50355617|dbj|BAD29957.1|/1.8e-97/protease [Daucus carota]	gi|50355622|dbj|AB098631.1|/2.73e-138/Daucus carota DcCysP8 mRNA for cysteine protease, complete cds	sp|P25776|ORYA_ORYSJ/1e-121/Oryzain alpha chain OS=Oryza sativa subsp. japonica GN=Os04g0650000 PE=1 SV=2	cre:CHLREDRAFT_206048/4e-116/CEP1; cysteine endopeptidase; K16292 KDEL-tailed cysteine endopeptidase [EC:3.4.22.-]	AF1946_2/1e-16/---	biological_process:GO:0006508//proteolysis;molecular_function:GO:0008234//cysteine-type peptidase activity;
Unigene46293_All	Unigene46293_All	185.13	147.32	139.2	34.44	35.49	28.95	86.92	87.64	75.8	118.64	82.54	90.32	88.23	121.26	114.16	20.46	23.83	22.49	gi|763783021|gb|KJB50092.1|/4.9e-12/protein B456_008G153400 [Gossypium raimondii]	NA	NA	NA	NA	NA
CL4423.Contig2_All	CL4423.Contig2_All	185.12	177.1	178.54	53.15	59.2	52.71	118.2	99.9	107.83	50.35	70.51	68.55	44.4	80.77	74.47	40.58	43.6	42.26	gi|976913251|gb|KVH99543.1|/9.1e-107/helical [Cynara cardunculus var. scolymus]	gi|1009168741|ref|XM_016047340.1|/1.34e-35/PREDICTED: Ziziphus jujuba U-box domain-containing protein 28-like (LOC107435712), mRNA	sp|Q9LSA6|PUB29_ARATH/2e-102/U-box domain-containing protein 29 OS=Arabidopsis thaliana GN=PUB29 PE=1 SV=1	egr:104440434/7e-15/uncharacterized LOC104440434; K01876 aspartyl-tRNA synthetase [EC:6.1.1.12]	NA	NA
Unigene34592_All	Unigene34592_All	185	176.75	182.89	166.32	181.24	168.42	210.54	198.44	192.95	215.78	215.09	180.99	165.62	235.83	217.6	182.09	180.76	173.92	gi|460410605|ref|XP_004250715.1|/3.7e-100/40S ribosomal protein S5 [Solanum lycopersicum] >gi|970059539|ref|XP_015056514.1| PREDICTED: 40S ribosomal protein S5 [Solanum pennellii]	gi|970059538|ref|XM_015201028.1|/0.0/PREDICTED: Solanum pennellii 40S ribosomal protein S5 (LOC107002843), mRNA	sp|O65731|RS5_CICAR/5e-118/40S ribosomal protein S5 (Fragment) OS=Cicer arietinum GN=RPS5 PE=2 SV=1	sly:101266690/1e-127/40S ribosomal protein S5; K02989 small subunit ribosomal protein S5e	YJR123w/3e-93/---	biological_process:GO:0006412//translation;GO:0000028//ribosomal small subunit assembly;cellular_component:GO:0022627//cytosolic small ribosomal subunit;molecular_function:GO:0019843//rRNA binding;GO:0003729//mRNA binding;GO:0003735//structural constituent of ribosome;
Unigene34482_All	Unigene34482_All	184.84	173.08	171.31	50.83	57.74	49.28	45.85	49.78	44.31	17.34	14.66	12.43	8.55	15.14	12.88	182.16	178.29	156.15	NA	NA	sp|A3C5A7|GRP2_ORYSJ/2e-28/Glycine-rich cell wall structural protein 2 OS=Oryza sativa subsp. japonica GN=GRP0.9 PE=2 SV=1	bdi:100834773/1e-19/protein argonaute 2-like; K11593 eukaryotic translation initiation factor 2C	XF0818/3e-30/---	NA
Unigene47812_All	Unigene47812_All	184.77	180.51	177.67	117.48	143.13	130.41	158.48	149.91	131.77	115.66	107.05	91.05	75.94	115.02	101.96	146.2	149.69	140.07	gi|565482140|ref|XP_006298710.1|/4.2e-75/protein CARUB_v10014805mg, partial [Capsella rubella] >gi|482567419|gb|EOA31608.1| hypothetical protein CARUB_v10014805mg, partial [Capsella rubella]	gi|731396172|ref|XR_786243.1|/1.14e-138/PREDICTED: Vitis vinifera 60S ribosomal protein-like (LOC100251462), ncRNA	sp|P49690|RL23_ARATH/2e-97/60S ribosomal protein L23 OS=Arabidopsis thaliana GN=RPL23A PE=2 SV=3	bdi:100826448/9e-97/60S ribosomal protein L23; K02894 large subunit ribosomal protein L23e	SPCC1322.11/3e-76/---	biological_process:GO:0006412//translation;cellular_component:GO:0005730//nucleolus;GO:0022625//cytosolic large ribosomal subunit;molecular_function:GO:0070180//large ribosomal subunit rRNA binding;GO:0003735//structural constituent of ribosome;
CL1194.Contig6_All	CL1194.Contig6_All	184.44	153.14	144.62	138.13	149.63	142.15	158.25	181.91	143.26	122.46	107.97	101.29	126.79	137.78	122.63	139.11	149.08	150.75	gi|976912720|gb|KVH99193.1|/6.4e-105/protein Ccrd_022569 [Cynara cardunculus var. scolymus]	gi|731433102|ref|XM_002275058.3|/0.0/PREDICTED: Vitis vinifera 40S ribosomal protein S8 (LOC100257178), mRNA	sp|P49199|RS8_ORYSJ/5e-140/40S ribosomal protein S8 OS=Oryza sativa subsp. japonica GN=RPS8 PE=2 SV=2	atr:18426597/4e-143/40S ribosomal protein S8; K02995 small subunit ribosomal protein S8e	SPAC521.05/7e-81/---	biological_process:GO:0000462//maturation of SSU-rRNA from tricistronic rRNA transcript (SSU-rRNA, 5.8S rRNA, LSU-rRNA);GO:0006412//translation;cellular_component:GO:0022627//cytosolic small ribosomal subunit;molecular_function:GO:0003735//structural constituent of ribosome;
Unigene34444_All	Unigene34444_All	183.98	368.04	354.25	9.12	10.12	10.24	3.34	2.44	2.45	293.44	290.57	237.82	93.56	144.68	131.4	14.27	14.76	13.91	gi|802700430|ref|XP_012083712.1|/1.9e-36/uclacyanin-2-like [Jatropha curcas] >gi|643717243|gb|KDP28869.1| hypothetical protein JCGZ_14640 [Jatropha curcas]	NA	sp|Q96316|BCB3_ARATH/3e-46/Uclacyanin-3 OS=Arabidopsis thaliana GN=UCC3 PE=2 SV=1	mtr:MTR_5g095530/6e-06/Mitochondrial import inner membrane translocase subunit TIM50; K17496 mitochondrial import inner membrane translocase subunit TIM50	NA	cellular_component:GO:0046658//anchored component of plasma membrane;
CL9022.Contig2_All	CL9022.Contig2_All	183.69	143.21	136.44	110.59	118.84	111.91	131.31	143.87	112.73	144.11	108.68	99.25	75.53	106.79	107.64	154.38	150	144.24	gi|297738467|emb|CBI27668.3|/1.6e-27/protein product [Vitis vinifera]	gi|648295880|emb|HG934841.1|/1.16e-24/Rosa hybrid cultivar microsatellite DNA locus WGR26	NA	NA	NA	cellular_component:GO:0016021//integral component of membrane;GO:0005783//endoplasmic reticulum;
Unigene15973_All	Unigene15973_All	183.69	108.05	117.79	5.36	5.51	5.51	39.98	60.58	37.1	7.2	3.39	2.29	3.69	3.74	2.02	10.93	8.05	6.57	NA	NA	NA	NA	NA	NA
CL13271.Contig1_All	CL13271.Contig1_All	183.53	134.46	161.16	199.1	207.84	215.26	194.04	181.95	184.2	517.15	555.45	538.73	361.45	492.46	408.66	341.43	357.8	329.27	gi|802542878|ref|XP_012081743.1|/3.4e-134/formate dehydrogenase, mitochondrial [Jatropha curcas] >gi|643739624|gb|KDP45362.1| hypothetical protein JCGZ_09611 [Jatropha curcas]	gi|731419143|ref|XM_002278408.2|/0.0/PREDICTED: Vitis vinifera formate dehydrogenase, mitochondrial (LOC100261093), mRNA	sp|Q07511|FDH_SOLTU/3e-164/Formate dehydrogenase, mitochondrial OS=Solanum tuberosum GN=FDH1 PE=1 SV=2	jcu:105641754/7e-171/formate dehydrogenase, mitochondrial; K00122 formate dehydrogenase [EC:1.2.1.2]	SMa0478/2e-69/---	biological_process:GO:0055114//oxidation-reduction process;GO:0009070//serine family amino acid biosynthetic process;GO:0042183//formate catabolic process;cellular_component:GO:0005739//mitochondrion;molecular_function:GO:0008863//formate dehydrogenase (NAD+) activity;GO:0004617//phosphoglycerate dehydrogenase activity;GO:0051287//NAD binding;
CL11563.Contig13_All	CL11563.Contig13_All	183.4	146.86	155.98	174.92	184.56	200.31	240.78	263.51	205.92	263.4	244.72	229.6	198.46	289.94	251.55	333.36	341.3	323.77	gi|721685073|gb|AIX10769.1|/4.0e-257/factor 1 alpha [Panax notoginseng]	gi|721685072|gb|KF815708.1|/0.0/Panax notoginseng elongation factor 1 alpha (ef) mRNA, complete cds	sp|Q8GTY0|EF1A4_ARATH/0.0/Elongation factor 1-alpha 4 OS=Arabidopsis thaliana GN=A4 PE=1 SV=2	pda:103708774/0.0/elongation factor 1-alpha-like; K03231 elongation factor 1-alpha	SPCC794.09c/0.0/---	biological_process:GO:0006414//translational elongation;cellular_component:GO:0005737//cytoplasm;molecular_function:GO:0003746//translation elongation factor activity;GO:0005525//GTP binding;GO:0003924//GTPase activity;
CL1987.Contig4_All	CL1987.Contig4_All	183.16	169.05	170.79	20.22	22.19	15.26	55.53	58.41	41.86	23.25	23.37	18.34	21.17	20.42	33.15	15.56	13.04	14.67	gi|661899003|emb|CDO96997.1|/6.0e-91/protein product [Coffea canephora]	gi|720025200|ref|XM_010265568.1|/3.31e-38/PREDICTED: Nelumbo nucifera GATA transcription factor 5-like (LOC104602027), mRNA	sp|Q9FH57|GATA5_ARATH/4e-74/GATA transcription factor 5 OS=Arabidopsis thaliana GN=GATA5 PE=2 SV=1	sita:101775857/2e-35/GATA transcription factor 8-like; K17894 GATA-binding protein 2	YMR136w/4e-06/---	molecular_function:GO:0005488//binding;
Unigene4922_All	Unigene4922_All	183.09	88.26	83.5	111.59	133.43	115.25	5.04	7.44	5.26	9.05	15.02	10.59	25.26	24.28	25.94	32.58	28.34	28.56	gi|747098063|ref|XP_011097021.1|/1.0e-151/cannabidiolic acid synthase-like [Sesamum indicum]	gi|89475527|gb|DQ384527.1|/0.0/Panax ginseng clone PG6L-4 unknown mRNA	sp|A6P6V9|CBDAS_CANSA/8e-146/Cannabidiolic acid synthase OS=Cannabis sativa GN=CBDAS PE=1 SV=1	egu:105034257/3e-06/cytokinin dehydrogenase 3-like; K00279 cytokinin dehydrogenase [EC:1.5.99.12]	mlr6875/3e-32/---	molecular_function:GO:0003824//catalytic activity;
Unigene44097_All	Unigene44097_All	182.93	166.77	167.34	125.99	142.73	119.87	197.35	228.75	182.2	222.54	150.45	144.06	140.12	180.22	167.15	163.31	159.5	173.38	gi|565468278|ref|XP_006292019.1|/7.9e-67/protein CARUB_v10018208mg [Capsella rubella] >gi|482560726|gb|EOA24917.1| hypothetical protein CARUB_v10018208mg [Capsella rubella]	gi|330318560|gb|HM003234.1|/2.13e-131/Camellia sinensis clone U10BCDNA 3066 ubiquitin fusion protein mRNA, complete cds	sp|P49636|RL40_NICSY/4e-87/Ubiquitin-60S ribosomal protein L40 OS=Nicotiana sylvestris GN=UBICEP52-7 PE=2 SV=2	tcc:TCM_015479/2e-87/Ubiquitin supergroup,Ribosomal protein L40e; K02927 large subunit ribosomal protein L40e	SPAC1805.12c_1/7e-45/---	biological_process:GO:0006412//translation;cellular_component:GO:0005840//ribosome;molecular_function:GO:0003735//structural constituent of ribosome;
CL12148.Contig1_All	CL12148.Contig1_All	182.45	173.93	171.18	118.04	117.59	101.76	123.4	152.61	106.29	111.06	101.58	89.32	98.16	141.6	140.81	111.6	110.42	114.1	gi|728833467|gb|KHG12910.1|/9.7e-18/ribosomal L10 [Gossypium arboreum]	gi|698477321|ref|XM_009787592.1|/3.31e-12/PREDICTED: Nicotiana sylvestris 60S ribosomal protein L10-like (LOC104234092), mRNA	sp|Q9SPB3|RL10_VITRI/6e-22/60S ribosomal protein L10 OS=Vitis riparia GN=RPL10 PE=2 SV=1	jcu:105638624/5e-22/60S ribosomal protein L10; K02866 large subunit ribosomal protein L10e	NA	biological_process:GO:0006412//translation;cellular_component:GO:0005840//ribosome;molecular_function:GO:0003735//structural constituent of ribosome;
CL3148.Contig9_All	CL3148.Contig9_All	181.95	191.11	188.27	211.41	241.49	225.72	215.55	207.79	188.35	155.02	172.52	146.83	158.88	202.21	184.31	251.23	258.61	246.06	gi|747085792|ref|XP_011090371.1|/1.2e-193/ADP,ATP carrier protein, mitochondrial [Sesamum indicum] >gi|747085794|ref|XP_011090373.1| PREDICTED: ADP,ATP carrier protein, mitochondrial [Sesamum indicum]	gi|566147392|ref|XM_002299196.2|/0.0/Populus trichocarpa hypothetical protein (POPTR_0001s05690g) mRNA, complete cds	sp|P25083|ADT1_SOLTU/0.0/ADP,ATP carrier protein, mitochondrial OS=Solanum tuberosum GN=ANT PE=2 SV=1	cit:102621533/0.0/ADP,ATP carrier protein, mitochondrial-like; K05863 solute carrier family 25 (mitochondrial adenine nucleotide translocator), member 4/5/6/31	NA	biological_process:GO:0055085//transmembrane transport;cellular_component:GO:0016021//integral component of membrane;GO:0005743//mitochondrial inner membrane;molecular_function:GO:0005215//transporter activity;
CL13858.Contig1_All	CL13858.Contig1_All	181.43	376.46	447.61	4.46	5.08	8.44	4.41	4.58	5.35	1127.55	1130.38	1190	342.36	454.61	422.9	39.13	38.74	31.64	NA	NA	sp|P06599|EXTN_DAUCA/2e-131/Extensin OS=Daucus carota PE=2 SV=1	csv:101215105/8e-77/formin-like protein 20; K02184 formin 2	XF0818/9e-27/---	NA
CL1959.Contig17_All	CL1959.Contig17_All	181.39	188.74	181.83	290.37	259.4	271.68	361.19	291.49	319.32	47.25	34.76	40.2	58.44	91.55	81.18	471.49	469.44	449.56	gi|743912361|ref|XP_011000057.1|/1.7e-58/probable glutathione S-transferase [Populus euphratica] >gi|743912363|ref|XP_011000058.1| PREDICTED: probable glutathione S-transferase [Populus euphratica]	gi|388511928|gb|BT144232.1|/6.09e-30/Lotus japonicus clone JCVI-FLLj-4L11 unknown mRNA	sp|Q9SR36|GSTU8_ARATH/1e-57/Glutathione S-transferase U8 OS=Arabidopsis thaliana GN=GSTU8 PE=2 SV=1	tcc:TCM_021820/2e-67/Tau class glutathione transferase GSTU45; K00799 glutathione S-transferase [EC:2.5.1.18]	XF0911/7e-10/---	biological_process:GO:0009407//toxin catabolic process;GO:0006749//glutathione metabolic process;cellular_component:GO:0005737//cytoplasm;molecular_function:GO:0004364//glutathione transferase activity;
Unigene41606_All	Unigene41606_All	181.01	156.4	156.24	139.4	162.62	156.97	135.31	153.01	127.79	179.82	153.08	141.47	72.65	127.57	113.65	195.03	197.97	186.12	gi|702336242|ref|XP_010055510.1|/4.0e-63/NADH dehydrogenase [ubiquinone] 1 beta subcomplex subunit 8, mitochondrial [Eucalyptus grandis] >gi|629106845|gb|KCW71991.1| hypothetical protein EUGRSUZ_E00445 [Eucalyptus grandis]	gi|823213592|ref|XM_012584086.1|/1.32e-88/PREDICTED: Gossypium raimondii NADH dehydrogenase [ubiquinone] 1 beta subcomplex subunit 8, mitochondrial (LOC105765135), mRNA	sp|Q9FGK0|NDUB8_ARATH/2e-74/NADH dehydrogenase [ubiquinone] 1 beta subcomplex subunit 8, mitochondrial OS=Arabidopsis thaliana GN=At5g47570 PE=2 SV=1	NA	NA	cellular_component:GO:0016021//integral component of membrane;GO:0005747//mitochondrial respiratory chain complex I;
CL11843.Contig3_All	CL11843.Contig3_All	180.69	154.67	161.54	30.56	32.57	32.6	80.57	71.3	67.46	50.87	54.86	50.26	50.46	79.92	72.01	46.49	45.17	42.62	gi|976911097|gb|KVH97756.1|/1.7e-164/transferase, family 8 [Cynara cardunculus var. scolymus]	gi|747054864|ref|XM_011075360.1|/2.68e-166/PREDICTED: Sesamum indicum lysosomal Pro-X carboxypeptidase (LOC105158570), mRNA	sp|O04536|GATL9_ARATH/3e-179/Probable galacturonosyltransferase-like 9 OS=Arabidopsis thaliana GN=GATL9 PE=2 SV=1	vvi:100261134/4e-175/lysosomal Pro-X carboxypeptidase; K01285 lysosomal Pro-X carboxypeptidase [EC:3.4.16.2]	SP1765/3e-09/---	cellular_component:GO:0016021//integral component of membrane;molecular_function:GO:0016757//transferase activity, transferring glycosyl groups;
Unigene53194_All	Unigene53194_All	180.23	179.65	171.41	86.24	84.06	74.19	136.5	181.44	117.56	117.25	88.18	75.79	68.48	87.67	85.99	84.85	90.4	81.84	gi|470101203|ref|XP_004287067.1|/1.7e-26/SKP1-like protein 1B [Fragaria vesca subsp. vesca]	gi|671697710|gb|KF887991.1|/3.77e-54/Malus hupehensis S-phase kinase-associated protein 1-like protein 6 (SKP1-6) mRNA, complete cds	sp|Q9FHW7|SKP1B_ARATH/3e-34/SKP1-like protein 1B OS=Arabidopsis thaliana GN=SKP1B PE=1 SV=1	fve:101293917/9e-35/SKP1-like protein 1B; K03094 S-phase kinase-associated protein 1	SPBC409.05/3e-24/---	biological_process:GO:0006511//ubiquitin-dependent protein catabolic process;
Unigene22001_All	Unigene22001_All	180.16	212.83	215.51	92.64	123.3	102.9	115.32	103.03	95.99	74.13	114.22	85.33	83.55	136.63	146.22	88.88	85.79	95.54	gi|920703167|gb|KOM46392.1|/4.5e-274/protein LR48_Vigan07g009600 [Vigna angularis]	gi|1000941230|ref|XM_002532131.2|/0.0/PREDICTED: Ricinus communis heat shock cognate protein 80 (LOC8271848), mRNA	sp|P36181|HSP80_SOLLC/0.0/Heat shock cognate protein 80 OS=Solanum lycopersicum GN=HSC80 PE=2 SV=1	gmx:100819568/0.0/HSP90-2; heat shock cognate protein 80-like; K04079 molecular chaperone HtpG	SPAC926.04c/0.0/---	biological_process:GO:0006950//response to stress;GO:0006457//protein folding;molecular_function:GO:0005524//ATP binding;GO:0051082//unfolded protein binding;
CL94.Contig1_All	CL94.Contig1_All	179.89	133.99	138.49	97.54	120.29	110.61	145.06	157.85	115.23	134.14	104.19	97.1	94.4	180.56	153.69	130.54	133.33	119.66	gi|747084423|ref|XP_011089620.1|/8.1e-73/40S ribosomal protein S16 [Sesamum indicum]	gi|702392313|ref|XM_010067706.1|/2.46e-107/PREDICTED: Eucalyptus grandis 40S ribosomal protein S16 (LOC104453187), mRNA	sp|O22647|RS16_FRIAG/9e-88/40S ribosomal protein S16 OS=Fritillaria agrestis GN=RPS16 PE=2 SV=1	sot:102601557/7e-89/40S ribosomal protein S16-like; K02960 small subunit ribosomal protein S16e	SPBC18H10.14/1e-67/---	biological_process:GO:0006412//translation;cellular_component:GO:0005840//ribosome;molecular_function:GO:0003735//structural constituent of ribosome;
CL3376.Contig5_All	CL3376.Contig5_All	179.62	137.15	132.31	124.96	138.04	132.23	88.8	103.44	73.23	203.78	157.06	137.45	78.82	134.53	123.67	181.99	189.5	158.35	gi|459021864|gb|AGG39698.1|/1.0e-95/protein AQU20 [Camellia sinensis]	gi|459021863|gb|KC215413.1|/2.06e-143/Camellia sinensis aquaporin protein AQU20 mRNA, complete cds	sp|Q9ATM2|SIP12_MAIZE/1e-113/Aquaporin SIP1-2 OS=Zea mays GN=SIP1-2 PE=2 SV=1	vvi:100232979/2e-131/small basic intrinsic protein 1; K09875 aquaporin SIP	AF1426/1e-07/---	biological_process:GO:0034220//ion transmembrane transport;GO:0006833//water transport;GO:0009992//cellular water homeostasis;GO:0015793//glycerol transport;cellular_component:GO:0005887//integral component of plasma membrane;molecular_function:GO:0015254//glycerol channel activity;GO:0015250//water channel activity;
CL821.Contig1_All	CL821.Contig1_All	179.17	180.42	165.13	93.68	108.58	105.87	146.44	147.98	123.21	198.58	202.69	162.37	94.4	144.62	127.48	127.77	123.07	116.77	gi|604343540|gb|EYU42429.1|/8.2e-126/protein MIMGU_mgv1a012042mg [Erythranthe guttata]	gi|747074070|ref|XM_011085714.1|/2.82e-180/PREDICTED: Sesamum indicum 60S ribosomal protein L10 (LOC105166377), mRNA	sp|Q9SPB3|RL10_VITRI/3e-159/60S ribosomal protein L10 OS=Vitis riparia GN=RPL10 PE=2 SV=1	vvi:100262228/1e-159/60S ribosomal protein L10; K02866 large subunit ribosomal protein L10e	SPAP7G5.05/6e-99/---	biological_process:GO:0006412//translation;cellular_component:GO:0005840//ribosome;molecular_function:GO:0003735//structural constituent of ribosome;
CL9809.Contig3_All	CL9809.Contig3_All	179.04	150.37	168.58	92.78	101.5	103	197.28	187.29	174.22	125.14	128.05	122.51	108.37	144.73	128.51	364.06	360	338.71	gi|697157775|ref|XP_009587644.1|/7.3e-270/UDP-glucose 6-dehydrogenase 3 [Nicotiana tomentosiformis]	gi|697166087|ref|XM_009593564.1|/0.0/PREDICTED: Nicotiana tomentosiformis UDP-glucose 6-dehydrogenase 3-like (LOC104088823), mRNA	sp|Q2QS13|UGDH5_ORYSJ/0.0/UDP-glucose 6-dehydrogenase 5 OS=Oryza sativa subsp. japonica GN=UGD5 PE=2 SV=1	sly:101246311/0.0/UDP-glucose 6-dehydrogenase 1; K00012 UDPglucose 6-dehydrogenase [EC:1.1.1.22]	BS_tuaD/3e-85/---	biological_process:GO:0055114//oxidation-reduction process;cellular_component:GO:0016021//integral component of membrane;molecular_function:GO:0051287//NAD binding;GO:0003979//UDP-glucose 6-dehydrogenase activity;
CL4419.Contig2_All	CL4419.Contig2_All	178.98	169.78	164.71	54.47	53.22	57.69	54.87	44.88	57.08	56.62	79.35	82.23	94.42	109.24	105.76	40.26	39.61	41.1	gi|802628146|ref|XP_012076974.1|/1.3e-181/uncharacterized protein LOC105637914 [Jatropha curcas]	gi|1000977077|ref|XM_002514052.2|/0.0/PREDICTED: Ricinus communis uncharacterized LOC8272535 (LOC8272535), mRNA	NA	brp:103860367/1e-13/uncharacterized LOC103860367; K14861 nucleolar pre-ribosomal-associated protein 1	NA	NA
Unigene10190_All	Unigene10190_All	178.71	171.93	168.03	56.86	70.26	68.28	191.57	182.21	169.85	96.28	98.7	94.82	77.09	109.74	108.47	114.51	118.1	106.15	gi|976928872|gb|KVI11758.1|/5.3e-115/protein Ccrd_009832 [Cynara cardunculus var. scolymus]	gi|828324865|ref|XM_004507728.2|/1.37e-31/PREDICTED: Cicer arietinum tetraspanin-8-like (LOC101502690), mRNA	sp|Q8S8Q6|TET8_ARATH/3e-142/Tetraspanin-8 OS=Arabidopsis thaliana GN=TET8 PE=2 SV=1	jcu:105633621/2e-08/vacuolar amino acid transporter 1-like; K15015 solute carrier family 32 (vesicular inhibitory amino acid transporter)	NA	cellular_component:GO:0016021//integral component of membrane;
CL3688.Contig5_All	CL3688.Contig5_All	178.69	211.72	188.22	129.75	148.4	119.83	48.07	52.66	46.58	110.46	107.23	90.83	44.94	66.75	64.62	101.19	103.26	102.39	gi|48093469|gb|AAT40111.1|/1.1e-102/O-methyltransferase [Ammi majus]	gi|169648|gb|M69184.1|PUMCCOAMT/0.0/Petroselinum crispum caffeoyl-CoA 3-O-methyltransferase (CCoAMT) mRNA, complete cds	sp|P28034|CAMT_PETCR/2e-131/Caffeoyl-CoA O-methyltransferase OS=Petroselinum crispum PE=1 SV=1	vvi:100243978/1e-124/caffeoyl-CoA O-methyltransferase; K00588 caffeoyl-CoA O-methyltransferase [EC:2.1.1.104]	all5179/4e-47/---	biological_process:GO:0009809//lignin biosynthetic process;GO:0032259//methylation;molecular_function:GO:0046872//metal ion binding;GO:0042409//caffeoyl-CoA O-methyltransferase activity;
Unigene27275_All	Unigene27275_All	178.54	392.67	429.07	3.13	5.28	7.1	4.07	3.06	3.51	949.24	1073.76	979.28	397.62	377.86	363.61	24.09	27.05	29.26	NA	NA	sp|P06599|EXTN_DAUCA/4e-137/Extensin OS=Daucus carota PE=2 SV=1	csv:101215105/1e-81/formin-like protein 20; K02184 formin 2	XF0818/1e-26/---	NA
Unigene34418_All	Unigene34418_All	177.52	156.1	148.83	98.11	98.74	107.55	89.63	95.87	72.31	154.76	124.66	114.45	86.07	123.71	109.11	129.66	129.17	114.94	gi|802769150|ref|XP_012090276.1|/2.7e-81/membrane steroid-binding protein 2-like [Jatropha curcas] >gi|643706166|gb|KDP22298.1| hypothetical protein JCGZ_26129 [Jatropha curcas]	gi|1000985485|ref|XM_002510762.2|/1.47e-99/PREDICTED: Ricinus communis membrane steroid-binding protein 1 (LOC8258264), mRNA	sp|Q9M2Z4|MSBP2_ARATH/1e-85/Membrane steroid-binding protein 2 OS=Arabidopsis thaliana GN=MSBP2 PE=1 SV=1	jcu:105648484/8e-106/membrane steroid-binding protein 2-like; K17278 membrane-associated progesterone receptor component	NA	cellular_component:GO:0009535//chloroplast thylakoid membrane;GO:0005783//endoplasmic reticulum;GO:0016021//integral component of membrane;GO:0005634//nucleus;molecular_function:GO:0020037//heme binding;
Unigene39524_All	Unigene39524_All	177.51	139.91	132.59	113.43	123.4	101.42	130.07	158.04	111.67	86.23	66.46	56.56	51.48	80.06	72.44	121.32	131.94	108.7	gi|661897166|emb|CDO98878.1|/9.2e-39/protein product [Coffea canephora]	gi|971542400|ref|XM_006342736.2|/8.54e-61/PREDICTED: Solanum tuberosum 40S ribosomal protein S21-2 (LOC102581028), mRNA	sp|Q3E902|RS212_ARATH/4e-43/40S ribosomal protein S21-2 OS=Arabidopsis thaliana GN=RPS21C PE=1 SV=2	sly:101254027/1e-47/40S ribosomal protein S21-2; K02971 small subunit ribosomal protein S21e	NA	biological_process:GO:0000447//endonucleolytic cleavage in ITS1 to separate SSU-rRNA from 5.8S rRNA and LSU-rRNA from tricistronic rRNA transcript (SSU-rRNA, 5.8S rRNA, LSU-rRNA);GO:0000461//endonucleolytic cleavage to generate mature 3'-end of SSU-rRNA from (SSU-rRNA, 5.8S rRNA, LSU-rRNA);GO:0006412//translation;cellular_component:GO:0022627//cytosolic small ribosomal subunit;molecular_function:…
Unigene39278_All	Unigene39278_All	177.51	98.17	118.3	111.45	132.56	127.81	168.22	157.67	132.49	161.14	141.66	120.95	90.89	171.43	152.62	218.58	221.58	204.41	gi|719992769|ref|XP_010253677.1|/1.2e-83/60S ribosomal protein L12-like [Nelumbo nucifera]	gi|645217396|ref|XM_008227438.1|/2.77e-145/PREDICTED: Prunus mume 60S ribosomal protein L12 (LOC103325279), mRNA	sp|O50003|RL12_PRUAR/2e-104/60S ribosomal protein L12 OS=Prunus armeniaca GN=RPL12 PE=2 SV=1	egr:104435631/4e-108/60S ribosomal protein L12; K02870 large subunit ribosomal protein L12e	SPCC31H12.04c/3e-85/---	biological_process:GO:0006412//translation;GO:0000027//ribosomal large subunit assembly;cellular_component:GO:0022625//cytosolic large ribosomal subunit;molecular_function:GO:0019843//rRNA binding;GO:0003735//structural constituent of ribosome;
CL60.Contig5_All	CL60.Contig5_All	176.89	159.93	194.92	67.87	80.15	71.13	68.94	64.31	71.88	91.42	81.14	88.66	60.68	66.73	71.99	60.65	60.74	65.18	gi|823129090|ref|XP_012446214.1|/2.4e-106/GEM-like protein 5 [Gossypium raimondii] >gi|763744215|gb|KJB11714.1| hypothetical protein B456_001G273800 [Gossypium raimondii]	gi|731418482|ref|XM_010662395.1|/2.40e-107/PREDICTED: Vitis vinifera GEM-like protein 5 (LOC100265266), transcript variant X2, mRNA	sp|Q9LYV6|GEML5_ARATH/2e-113/GEM-like protein 5 OS=Arabidopsis thaliana GN=At5g13200 PE=1 SV=1	NA	NA	NA
CL3390.Contig1_All	CL3390.Contig1_All	176.52	148.94	158.27	139.65	172.77	156.83	611.29	560.76	527.66	48.01	43.06	42.31	64.94	52.07	53.56	360.02	365.11	337.79	gi|661890437|emb|CDP05934.1|/7.6e-44/protein product [Coffea canephora]	NA	sp|P14918|EXTN_MAIZE/3e-53/Extensin OS=Zea mays GN=HRGP PE=2 SV=1	gsl:Gasu_61540/4e-43/SNARE-interacting protein-like protein; K15292 syntaxin-binding protein 1	RSp0295/7e-20/---	molecular_function:GO:0009055//electron carrier activity;
CL43.Contig5_All	CL43.Contig5_All	176.41	160.85	143.47	106.56	134.93	118.84	170.92	188.52	149.5	155.59	129.2	122.2	112.6	159.89	155.14	125.92	132.88	133.34	gi|313586483|gb|ADR71252.1|/2.0e-76/ribosomal protein S15E [Hevea brasiliensis]	gi|349718179|emb|FQ387378.1|/3.77e-134/Vitis vinifera clone SS0AEB26YK14	sp|Q945U1|RS15_ELAOL/4e-93/40S ribosomal protein S15 OS=Elaeis oleifera GN=RPS15 PE=2 SV=1	egr:104415422/4e-98/40S ribosomal protein S15-4; K02958 small subunit ribosomal protein S15e	SPAC1071.07c/7e-67/---	biological_process:GO:0006412//translation;cellular_component:GO:0015935//small ribosomal subunit;molecular_function:GO:0003723//RNA binding;GO:0003735//structural constituent of ribosome;
CL4610.Contig14_All	CL4610.Contig14_All	176.38	124.43	124.54	1.78	3.2	2.23	0.39	0.13	0.59	4.02	4.37	5.2	22.31	11.9	16.24	0.31	0.34	0.57	NA	NA	NA	NA	NA	NA
Unigene41461_All	Unigene41461_All	176.32	143.98	146.32	92.7	111.11	94.05	150.44	170.68	123.95	123.57	93.45	78.89	83.68	141.73	117.96	128.27	130.52	119.41	gi|743841908|ref|XP_011026574.1|/4.4e-46/60S ribosomal protein L37-1-like [Populus euphratica]	gi|743937658|ref|XM_011014937.1|/4.69e-77/PREDICTED: Populus euphratica 60S ribosomal protein L37-1 (LOC105117319), mRNA	sp|Q8LFH7|RL371_ARATH/5e-58/60S ribosomal protein L37-1 OS=Arabidopsis thaliana GN=RPL37A PE=3 SV=1	jcu:105638277/8e-62/60S ribosomal protein L37-1; K02922 large subunit ribosomal protein L37e	YLR185w/1e-38/---	biological_process:GO:0006412//translation;cellular_component:GO:0022625//cytosolic large ribosomal subunit;molecular_function:GO:0019843//rRNA binding;GO:0003735//structural constituent of ribosome;GO:0046872//metal ion binding;
CL6620.Contig14_All	CL6620.Contig14_All	175.68	173.85	192.86	49.35	48.29	48.37	71.53	67.47	64.24	83.38	82.78	81.83	62.68	85.38	89.85	55.71	54.82	55.17	gi|355511931|gb|AES92925.1|/3.4e-174/factor WRKY1 [Panax quinquefolius]	gi|1001980705|gb|KR060077.1|/0.0/Panax ginseng WRKY4 transcription factor mRNA, complete cds	sp|Q9STX0|WRKY7_ARATH/3e-102/Probable WRKY transcription factor 7 OS=Arabidopsis thaliana GN=WRKY7 PE=2 SV=1	jcu:105642926/3e-25/WRKY transcription factor 22; K13425 WRKY transcription factor 22	NA	biological_process:GO:0006355//regulation of transcription, DNA-templated;molecular_function:GO:0043565//sequence-specific DNA binding;GO:0003700//transcription factor activity, sequence-specific DNA binding;
Unigene41571_All	Unigene41571_All	175.23	170.94	163.76	28.82	31.32	33.96	17.16	14.98	18.9	125.28	152.02	147.62	27.42	39.42	39.12	56.17	51.84	58.59	gi|565365759|ref|XP_006349568.1|/1.7e-128/cationic peroxidase 1-like [Solanum tuberosum]	gi|971554193|ref|XM_006349506.2|/2.39e-108/PREDICTED: Solanum tuberosum cationic peroxidase 1-like (LOC102601606), mRNA	sp|P22195|PER1_ARAHY/8e-155/Cationic peroxidase 1 OS=Arachis hypogaea GN=PNC1 PE=1 SV=2	vvi:100263665/8e-168/cationic peroxidase 1-like; K00430 peroxidase [EC:1.11.1.7]	NA	biological_process:GO:0042744//hydrogen peroxide catabolic process;GO:0098869//cellular oxidant detoxification;GO:0055114//oxidation-reduction process;GO:0006979//response to oxidative stress;cellular_component:GO:0005576//extracellular region;molecular_function:GO:0020037//heme binding;GO:0046872//metal ion binding;GO:0004601//peroxidase activity;
CL1724.Contig36_All	CL1724.Contig36_All	175.15	159.69	173.52	87.17	95.29	89.62	147.13	147.94	121.81	177.33	163.1	146.48	109.55	160.99	139.85	170.74	174.75	163.8	gi|985444138|ref|XP_015384760.1|/3.1e-297/LOW QUALITY PROTEIN: polyubiquitin-A-like [Citrus sinensis]	gi|645236531|ref|XM_008226560.1|/0.0/PREDICTED: Prunus mume polyubiquitin-A-like (LOC103324495), mRNA	sp|Q8H159|UBQ10_ARATH/0.0/Polyubiquitin 10 OS=Arabidopsis thaliana GN=UBQ10 PE=1 SV=2	dosa:Os06t0681400-01/0.0/Os06g0681400; Ubiquitin domain containing protein.; K08770 ubiquitin C	YLL039c/0.0/---	cellular_component:GO:0005773//vacuole;
CL12838.Contig2_All	CL12838.Contig2_All	174.94	185.48	195.24	17.52	19.88	21.44	41.46	51.67	36.67	100.92	102.25	87.32	44.32	79.79	77.88	20.91	23.05	25.06	gi|661897484|emb|CDO99196.1|/1.8e-100/protein product [Coffea canephora]	gi|955344345|ref|XM_003535779.3|/1.89e-23/PREDICTED: Glycine max enoyl-CoA delta isomerase 2, peroxisomal-like (LOC100797754), mRNA	sp|O23299|ECI2_ARATH/3e-108/Enoyl-CoA delta isomerase 2, peroxisomal OS=Arabidopsis thaliana GN=ECI2 PE=1 SV=1	brp:103863519/3e-102/glyoxysomal fatty acid beta-oxidation multifunctional protein MFP-a-like; K18880 very-long-chain (3R)-3-hydroxyacyl-CoA dehydratase [EC:4.2.1.134]	BH0207/6e-11/---	biological_process:GO:0008152//metabolic process;molecular_function:GO:0003824//catalytic activity;
CL9439.Contig5_All	CL9439.Contig5_All	174.57	146.34	129.31	120.76	141.6	137.51	164.38	181.54	136.18	177.06	133.78	117.45	118.56	170.75	161.13	170.52	174.8	161.86	gi|661892893|emb|CDP04051.1|/3.4e-59/protein product [Coffea canephora]	gi|778709673|ref|XM_004138349.2|/1.04e-59/PREDICTED: Cucumis sativus 40S ribosomal protein S26-3 (LOC101217730), mRNA	sp|Q9LYK9|RS263_ARATH/4e-67/40S ribosomal protein S26-3 OS=Arabidopsis thaliana GN=RPS26C PE=2 SV=1	sot:102580154/1e-77/40S ribosomal protein S26-3-like; K02976 small subunit ribosomal protein S26e	SPAC1805.11c/1e-46/---	biological_process:GO:0006412//translation;cellular_component:GO:0005840//ribosome;molecular_function:GO:0003735//structural constituent of ribosome;
Unigene34551_All	Unigene34551_All	174.13	184.91	168.56	25.05	22.54	21.93	11.6	7.96	9.31	21.31	25.7	25.64	34.41	51.59	45.9	6.51	3.92	5.54	gi|697169193|ref|XP_009593488.1|/4.4e-36/ethylene-responsive transcription factor 13-like [Nicotiana tomentosiformis]	NA	sp|Q40476|ERF1_TOBAC/3e-37/Ethylene-responsive transcription factor 1 OS=Nicotiana tabacum GN=ERF1 PE=2 SV=1	egr:104454905/4e-44/ethylene-responsive transcription factor 13-like; K09286 EREBP-like factor	NA	biological_process:GO:0006355//regulation of transcription, DNA-templated;cellular_component:GO:0005634//nucleus;molecular_function:GO:0003677//DNA binding;GO:0003700//transcription factor activity, sequence-specific DNA binding;
Unigene13075_All	Unigene13075_All	173.55	216.36	205.28	30.5	31.41	22.32	27.85	24.99	31.15	45.06	60.85	50.1	39.87	59.73	61.04	29.91	31.13	33.8	gi|731370595|ref|XP_002281709.2|/1.6e-147/AP2/ERF and B3 domain-containing transcription factor RAV1-like [Vitis vinifera]	gi|743797622|ref|XM_011010223.1|/1.19e-56/PREDICTED: Populus euphratica AP2/ERF and B3 domain-containing transcription repressor TEM1-like (LOC105113870), mRNA	sp|Q9C6M5|RAVL1_ARATH/2e-147/AP2/ERF and B3 domain-containing transcription repressor TEM1 OS=Arabidopsis thaliana GN=TEM1 PE=1 SV=1	vvi:100262843/0.0/AP2/ERF and B3 domain-containing transcription factor RAV1-like; K09287 RAV-like factor	NA	biological_process:GO:0006355//regulation of transcription, DNA-templated;cellular_component:GO:0005634//nucleus;molecular_function:GO:0003700//transcription factor activity, sequence-specific DNA binding;GO:0003677//DNA binding;
Unigene34510_All	Unigene34510_All	173.45	132.2	134.73	119.93	121	112.13	115.23	136.14	101.03	112.44	83.37	68.48	79.59	101.63	97.81	137.48	136.07	138.62	gi|641866750|gb|KDO85434.1|/7.9e-46/protein CISIN_1g045338mg [Citrus sinensis]	gi|970048101|ref|XM_015230112.1|/2.97e-84/PREDICTED: Solanum pennellii 60S ribosomal protein L37a (LOC107028876), mRNA	sp|Q9XHE4|RL37A_GOSHI/4e-60/60S ribosomal protein L37a OS=Gossypium hirsutum GN=RPL37A PE=3 SV=1	fve:101303809/9e-61/60S ribosomal protein L37a; K02921 large subunit ribosomal protein L37Ae	YPR043w/1e-40/---	biological_process:GO:0006412//translation;cellular_component:GO:0005840//ribosome;molecular_function:GO:0003735//structural constituent of ribosome;
CL5366.Contig3_All	CL5366.Contig3_All	173.28	183.7	188.33	100.15	114.75	107.87	43.06	43.14	33.7	244.83	253.74	214.14	104.16	142.63	127.49	268.88	270.48	252.66	gi|697150515|ref|XP_009629467.1|/0.0e+00/importin subunit beta-1-like [Nicotiana tomentosiformis]	gi|731398862|ref|XM_010655105.1|/0.0/PREDICTED: Vitis vinifera importin subunit beta-1 (LOC100241948), mRNA	sp|Q9FJD4|IMB1_ARATH/0.0/Importin subunit beta-1 OS=Arabidopsis thaliana GN=KPNB1 PE=1 SV=1	sot:102599745/0.0/importin subunit beta-1-like; K14293 importin subunit beta-1	SPAC1B1.03c/0.0/---	biological_process:GO:0006886//intracellular protein transport;GO:0006913//nucleocytoplasmic transport;cellular_component:GO:0005622//intracellular;molecular_function:GO:0008565//protein transporter activity;GO:0008536//Ran GTPase binding;
CL1169.Contig3_All	CL1169.Contig3_All	173.22	151.93	158.22	111.79	131.06	100.29	114.79	85.22	111.06	76.3	94.66	81.72	79.23	85.33	89.91	122.83	130.8	110.21	gi|218199747|gb|EEC82174.1|/3.1e-54/protein OsI_26284 [Oryza sativa Indica Group]	gi|970042112|ref|XM_015226958.1|/3.30e-110/PREDICTED: Solanum pennellii protein translation factor SUI1 homolog (LOC107026103), mRNA	sp|Q0D5W6|SUI1_ORYSJ/1e-67/Protein translation factor SUI1 homolog OS=Oryza sativa subsp. japonica GN=GOS2 PE=3 SV=1	egu:105051987/3e-69/protein translation factor SUI1 homolog; K03113 translation initiation factor 1	YNL244c/7e-35/---	biological_process:GO:0006281//DNA repair;GO:0006413//translational initiation;cellular_component:GO:0016021//integral component of membrane;GO:0005634//nucleus;molecular_function:GO:0003743//translation initiation factor activity;GO:0017005//3'-tyrosyl-DNA phosphodiesterase activity;
CL11065.Contig1_All	CL11065.Contig1_All	173.07	156.9	156.55	118.02	147.39	133.88	225.22	202.94	182.77	161.13	145.43	122.93	112.98	203.91	166.46	194.56	181.9	180.37	gi|920696300|gb|KOM39525.1|/1.4e-84/protein LR48_Vigan03g290700 [Vigna angularis] >gi|965671762|dbj|BAT86369.1| hypothetical protein VIGAN_04401000 [Vigna angularis var. angularis]	gi|590637264|ref|XM_007029007.1|/1.27e-134/Theobroma cacao 60S ribosomal protein L21 isoform 1 (TCM_024987) mRNA, complete cds	sp|Q43291|RL211_ARATH/8e-102/60S ribosomal protein L21-1 OS=Arabidopsis thaliana GN=RPL21A PE=2 SV=2	mtr:MTR_118s0009/5e-109/60S ribosomal protein L21; K02889 large subunit ribosomal protein L21e	YBR191w/2e-53/---	biological_process:GO:0006412//translation;cellular_component:GO:0005840//ribosome;molecular_function:GO:0003735//structural constituent of ribosome;
Unigene25090_All	Unigene25090_All	172.62	123.65	130.38	136.87	153.08	150.5	154.66	184.27	148.46	168.62	151.3	128.72	141.38	185.73	160.64	211.32	201.07	190.83	gi|73759787|dbj|BAE20168.1|/1.6e-149/protein S4 [Panax ginseng]	gi|73759786|dbj|AB232685.1|/0.0/Panax ginseng mRNA for ribosomal protein S4, complete cds	sp|P46300|RS4_SOLTU/2e-180/40S ribosomal protein S4 OS=Solanum tuberosum GN=RPS4 PE=2 SV=1	pxb:103958646/0.0/40S ribosomal protein S4-3; K02987 small subunit ribosomal protein S4e	YJR145c/6e-127/---	biological_process:GO:0006412//translation;cellular_component:GO:0005840//ribosome;molecular_function:GO:0003735//structural constituent of ribosome;GO:0019843//rRNA binding;
CL11563.Contig3_All	CL11563.Contig3_All	172.43	132.94	160.83	226.77	225.51	252.28	264.8	289.63	223.74	357.62	298.23	288.24	254.82	375.95	314.16	392.08	416.97	389.17	gi|721685073|gb|AIX10769.1|/2.0e-213/factor 1 alpha [Panax notoginseng]	gi|721685072|gb|KF815708.1|/0.0/Panax notoginseng elongation factor 1 alpha (ef) mRNA, complete cds	sp|Q8GTY0|EF1A4_ARATH/0.0/Elongation factor 1-alpha 4 OS=Arabidopsis thaliana GN=A4 PE=1 SV=2	ath:AT5G60390/0.0/elongation factor 1-alpha 4; K03231 elongation factor 1-alpha	SPCC794.09c/0.0/---	biological_process:GO:0006414//translational elongation;cellular_component:GO:0005737//cytoplasm;molecular_function:GO:0003924//GTPase activity;GO:0003746//translation elongation factor activity;GO:0005525//GTP binding;
CL14744.Contig3_All	CL14744.Contig3_All	172.31	155.78	157.87	350.62	379.07	369.47	157.79	164.66	134.18	171.26	190.91	168.34	104.08	169.7	156.91	199.88	206.19	193.5	gi|324330444|gb|ADY38579.1|/3.8e-87/oxide cyclase [Camellia sinensis]	gi|61808300|gb|AY863428.1|/2.81e-107/Camptotheca acuminata allene oxide cyclase (Aoc) mRNA, complete cds	sp|Q93ZC5|AOC4_ARATH/7e-80/Allene oxide cyclase 4, chloroplastic OS=Arabidopsis thaliana GN=AOC4 PE=2 SV=1	sot:102577822/7e-116/allene oxide cyclase (EC:5.3.99.6); K10525 allene oxide cyclase [EC:5.3.99.6]	NA	cellular_component:GO:0009507//chloroplast;molecular_function:GO:0046423//allene-oxide cyclase activity;
Unigene4528_All	Unigene4528_All	172.07	168.33	179.58	118.93	144.04	144.43	207.72	218.09	177.13	109.94	98.97	93.72	72.48	90.69	98.14	270.43	276.93	255.77	gi|698465314|ref|XP_009782645.1|/5.2e-53/calmodulin-7-like isoform X2 [Nicotiana sylvestris]	gi|384503181|gb|JQ365623.1|/0.0/Eleutherococcus senticosus calmodulin (Cam) mRNA, complete cds	sp|P62201|CALM_LILLO/7e-100/Calmodulin OS=Lilium longiflorum PE=2 SV=2	egu:105035282/9e-99/calmodulin-7; K02183 calmodulin	SPAC3A12.14/1e-69/---	molecular_function:GO:0005509//calcium ion binding;
CL139.Contig42_All	CL139.Contig42_All	171.98	160.4	217.78	44.21	51.03	59.66	34.15	27.65	28.93	1114.81	1190.27	1176.17	809.12	1155.55	858.54	31.09	36.61	33.99	gi|31322133|gb|AAO38031.1|/2.8e-222/acid acetylenase [Hedera helix]	gi|31322132|gb|AY166772.1|/0.0/Hedera helix delta12-fatty acid acetylenase mRNA, complete cds	sp|Q8GZC3|FAD2_VERFO/0.0/Delta(12)-fatty-acid desaturase FAD2 OS=Vernicia fordii GN=FAD2 PE=1 SV=1	bvg:104889198/0.0/omega-6 fatty acid desaturase, endoplasmic reticulum isozyme 2-like; K10256 omega-6 fatty acid desaturase (delta-12 desaturase) [EC:1.14.19.-]	all1597/2e-76/---	biological_process:GO:0055114//oxidation-reduction process;GO:0006629//lipid metabolic process;cellular_component:GO:0016021//integral component of membrane;molecular_function:GO:0016717//oxidoreductase activity, acting on paired donors, with oxidation of a pair of donors resulting in the reduction of molecular oxygen to two molecules of water;
CL10931.Contig2_All	CL10931.Contig2_All	171.81	156.91	159.82	59.14	66.61	62.44	53.28	69.47	48.19	63.01	44.18	40.29	34.25	54.74	46.28	72.47	87.85	76.85	gi|697186513|ref|XP_009602293.1|/1.5e-55/thioredoxin H2 [Nicotiana tomentosiformis]	NA	sp|Q38879|TRXH2_ARATH/9e-59/Thioredoxin H2 OS=Arabidopsis thaliana GN=TRX2 PE=2 SV=2	sot:102595471/4e-71/thioredoxin H2-like; K03671 thioredoxin 1	YCR083w/4e-23/---	biological_process:GO:0045454//cell redox homeostasis;GO:0006662//glycerol ether metabolic process;GO:0055114//oxidation-reduction process;cellular_component:GO:0005739//mitochondrion;GO:0005829//cytosol;GO:0005886//plasma membrane;molecular_function:GO:0015035//protein disulfide oxidoreductase activity;GO:0016671//oxidoreductase activity, acting on a sulfur group of donors, disulfide as acceptor;
CL8447.Contig2_All	CL8447.Contig2_All	171.78	181.01	194.91	25.72	32.13	36.67	11.98	11.69	11.97	160.39	204.53	179.56	211.85	324.71	281.3	13.07	14.15	16.52	gi|49257067|dbj|BAD24818.1|/2.8e-156/attachment protein in somatic embryogenesis [Daucus carota] >gi|55785663|dbj|BAD72577.1| cell attachment protein in somatic embryogenesis [Daucus carota]	NA	sp|Q39688|EP1G_DAUCA/1e-126/Epidermis-specific secreted glycoprotein EP1 OS=Daucus carota GN=EP1 PE=1 SV=1	mtr:MTR_1g104550/7e-09/Primary amine oxidase; K00276 primary-amine oxidase [EC:1.4.3.21]	NA	NA
Unigene2415_All	Unigene2415_All	171.68	183.05	176.41	175.76	172.25	193.27	168.72	171.2	147.42	138.97	145.38	154.27	119.1	157.3	150.96	231.64	240.35	219.09	gi|565459738|ref|XP_006287868.1|/4.2e-80/protein CARUB_v10001095mg, partial [Capsella rubella] >gi|482556574|gb|EOA20766.1| hypothetical protein CARUB_v10001095mg, partial [Capsella rubella]	gi|727492774|ref|XM_010424117.1|/8.71e-135/PREDICTED: Camelina sativa polyubiquitin (LOC104707700), mRNA	sp|P0CG83|UBIQP_HORVU/9e-103/Polyubiquitin (Fragment) OS=Hordeum vulgare PE=2 SV=1	gmx:100800638/1e-102/polyubiquitin-like; K08770 ubiquitin C	YLL039c/1e-97/---	cellular_component:GO:0005737//cytoplasm;
CL11800.Contig2_All	CL11800.Contig2_All	171.46	166.92	158.78	144.03	164.72	139.44	160.58	195.92	148.85	186.82	150.85	143.55	117.92	123.86	122.19	100.78	108.48	102.02	gi|661877258|emb|CDP18882.1|/1.9e-41/protein product [Coffea canephora]	gi|985441429|ref|XM_006473113.2|/1.35e-47/PREDICTED: Citrus sinensis hypothetical protein (LOC102619786), mRNA	NA	NA	NA	cellular_component:GO:0016021//integral component of membrane;
CL8015.Contig4_All	CL8015.Contig4_All	171.35	207.88	208.63	55.12	64.55	65.64	74.55	72.2	65.59	469.39	536.8	501.81	328.87	445.63	416.55	37.42	37.7	32.92	gi|460378000|ref|XP_004234773.1|/8.0e-146/omega-6 fatty acid desaturase, endoplasmic reticulum isozyme 2-like [Solanum lycopersicum] >gi|723681317|ref|XP_010317872.1| PREDICTED: omega-6 fatty acid desaturase, endoplasmic reticulum isozyme 2-like [Solanum lycopersicum]	NA	sp|Q8GZC3|FAD2_VERFO/1e-177/Delta(12)-fatty-acid desaturase FAD2 OS=Vernicia fordii GN=FAD2 PE=1 SV=1	sly:101250481/0.0/omega-6 fatty acid desaturase, endoplasmic reticulum isozyme 2-like; K10256 omega-6 fatty acid desaturase (delta-12 desaturase) [EC:1.14.19.-]	all1597/3e-76/---	biological_process:GO:0006629//lipid metabolic process;GO:0055114//oxidation-reduction process;cellular_component:GO:0016021//integral component of membrane;molecular_function:GO:0016717//oxidoreductase activity, acting on paired donors, with oxidation of a pair of donors resulting in the reduction of molecular oxygen to two molecules of water;
CL139.Contig69_All	CL139.Contig69_All	171.28	220.73	216.56	20.46	20.66	21.41	11.09	9.83	10.96	298.57	397.75	373.78	331.5	383.22	409.98	8.9	10.04	10.34	gi|10863184|gb|AAG23926.1|AF239830_1/1.7e-119/[Petroselinum crispum]	gi|31322132|gb|AY166772.1|/0.0/Hedera helix delta12-fatty acid acetylenase mRNA, complete cds	sp|Q9AT72|FAD2_CALOF/4e-154/Delta(12) fatty acid desaturase FAD2 OS=Calendula officinalis GN=FAD2 PE=2 SV=1	vvi:100252129/3e-152/omega-6 fatty acid desaturase, endoplasmic reticulum isozyme 2; K10256 omega-6 fatty acid desaturase (delta-12 desaturase) [EC:1.14.19.-]	all1597/1e-59/---	biological_process:GO:0055114//oxidation-reduction process;GO:0006629//lipid metabolic process;cellular_component:GO:0016021//integral component of membrane;molecular_function:GO:0016717//oxidoreductase activity, acting on paired donors, with oxidation of a pair of donors resulting in the reduction of molecular oxygen to two molecules of water;
Unigene9147_All	Unigene9147_All	171.25	143.44	142.44	59.01	74.07	68.5	44.7	43.04	41.25	91.7	114.9	91.88	61.23	83.14	80.38	50.32	53.64	48.1	gi|747104103|ref|XP_011100273.1|/1.8e-142/cyprosin-like [Sesamum indicum]	gi|560939362|gb|KF750630.1|/0.0/Camellia sinensis aspartic proteinase (APs) mRNA, complete cds	sp|O04057|ASPR_CUCPE/2e-167/Aspartic proteinase OS=Cucurbita pepo PE=2 SV=1	egr:104424752/2e-175/aspartic proteinase A1-like; K08245 phytepsin [EC:3.4.23.40]	NA	biological_process:GO:0006508//proteolysis;GO:0030163//protein catabolic process;GO:0006629//lipid metabolic process;molecular_function:GO:0004190//aspartic-type endopeptidase activity;
Unigene9934_All	Unigene9934_All	171.14	158.4	192.37	19.59	24.38	23.55	49.95	45.4	39.7	187	193.41	172.15	236.75	291.81	255.53	30.93	31.88	27.41	gi|747067054|ref|XP_011080227.1|/4.1e-183/omega-6 fatty acid desaturase, endoplasmic reticulum isozyme 2-like isoform X2 [Sesamum indicum] >gi|8886726|gb|AAF80560.1|AF192486_1 omega-6 fatty acid desaturase [Sesamum indicum] >gi|59896214|gb|AAX11454.1| microsomal oleic acid desaturase [Sesamum indicum]	gi|955388378|ref|XM_014771776.1|/8.50e-118/PREDICTED: Glycine max omega-6 fatty acid desaturase, endoplasmic reticulum isozyme 2-like (LOC100805040), transcript variant X2, mRNA	sp|Q8GZC3|FAD2_VERFO/0.0/Delta(12)-fatty-acid desaturase FAD2 OS=Vernicia fordii GN=FAD2 PE=1 SV=1	vvi:100258789/0.0/omega-6 fatty acid desaturase, endoplasmic reticulum isozyme 2-like; K10256 omega-6 fatty acid desaturase (delta-12 desaturase) [EC:1.14.19.-]	all1597/7e-79/---	biological_process:GO:0055114//oxidation-reduction process;GO:0006629//lipid metabolic process;cellular_component:GO:0016021//integral component of membrane;molecular_function:GO:0016717//oxidoreductase activity, acting on paired donors, with oxidation of a pair of donors resulting in the reduction of molecular oxygen to two molecules of water;
CL9524.Contig1_All	CL9524.Contig1_All	170.98	116.29	123.27	122.08	149.57	131.87	303.3	357.75	264.12	43.47	38.34	27.25	22.69	38.94	34.62	296.39	290.4	257.22	NA	NA	sp|P37705|GRP3_DAUCA/5e-67/Glycine-rich protein A3 OS=Daucus carota PE=2 SV=1	mis:MICPUN_60493/5e-11/DEAD/DEAH box helicase; K12614 ATP-dependent RNA helicase DDX6/DHH1 [EC:3.6.4.13]	MT2637/2e-06/---	NA
CL9481.Contig3_All	CL9481.Contig3_All	170.94	150.57	162.34	210.66	227.99	226.64	71.21	69	58.55	92.83	95.62	78.27	50.39	94.86	76.89	205.61	196.21	195.19	gi|255580907|ref|XP_002531272.1|/5.7e-23/histone H1 [Ricinus communis] >gi|223529105|gb|EEF31085.1| histone h1/h5, putative [Ricinus communis]	NA	sp|P37218|H1_SOLLC/3e-81/Histone H1 OS=Solanum lycopersicum PE=3 SV=1	vvi:100259836/3e-83/histone H1; K11275 histone H1/5	CC3441/9e-22/---	biological_process:GO:0006334//nucleosome assembly;cellular_component:GO:0005634//nucleus;GO:0000786//nucleosome;molecular_function:GO:0003677//DNA binding;
CL14361.Contig5_All	CL14361.Contig5_All	170.88	195.04	181.49	157.43	172.13	152.85	173.54	174.2	200.15	138.09	130.25	128.81	205.37	188.07	192.96	102.53	100.32	111.2	gi|645275911|ref|XP_008243040.1|/1.3e-143/60S ribosomal protein L5 [Prunus mume]	gi|590654448|ref|XM_007033638.1|/0.0/Theobroma cacao Ribosomal protein L5 B isoform 1 (TCM_019840) mRNA, complete cds	sp|Q8LBI1|RL51_ARATH/0.0/60S ribosomal protein L5-1 OS=Arabidopsis thaliana GN=ATL5 PE=2 SV=2	pmum:103341311/0.0/60S ribosomal protein L5; K02932 large subunit ribosomal protein L5e	YPL131w/1e-104/---	NA
Unigene34541_All	Unigene34541_All	170.87	133.05	130.14	109.83	119.27	110.79	116.09	147.18	102.15	109.72	82.68	72.06	71.17	99.52	97.41	123.83	117.9	113.09	gi|976921796|gb|KVI06462.1|/8.2e-74/protein S19e [Cynara cardunculus var. scolymus]	gi|695057139|ref|XM_009418554.1|/3.62e-69/PREDICTED: Musa acuminata subsp. malaccensis 40S ribosomal protein S19-like (LOC103997366), mRNA	sp|Q9FNP8|RS193_ARATH/8e-89/40S ribosomal protein S19-3 OS=Arabidopsis thaliana GN=RPS19C PE=2 SV=1	pmum:103330092/4e-90/40S ribosomal protein S19-3; K02966 small subunit ribosomal protein S19e	SPBC649.02/2e-47/---	biological_process:GO:0006412//translation;cellular_component:GO:0005840//ribosome;molecular_function:GO:0003735//structural constituent of ribosome;
CL5278.Contig1_All	CL5278.Contig1_All	170.16	190.1	179.98	101.41	119.3	114.33	80.8	80	73.75	218.18	232.36	233.21	155.65	192.42	195.3	152.87	149.98	148.19	gi|658015802|ref|XP_008343231.1|/4.8e-162/cathepsin B-like [Malus domestica]	gi|596108916|ref|XM_007221424.1|/3.44e-179/Prunus persica hypothetical protein (PRUPE_ppa007538mg) mRNA, complete cds	sp|Q8RWQ9|ALEUL_ARATH/9e-32/Thiol protease aleurain-like OS=Arabidopsis thaliana GN=At3g45310 PE=2 SV=1	mdm:103405978/0.0/cathepsin B-like; K01363 cathepsin B [EC:3.4.22.1]	AF1946_2/2e-13/---	biological_process:GO:0050790//regulation of catalytic activity;GO:0006508//proteolysis;molecular_function:GO:0004197//cysteine-type endopeptidase activity;
CL10601.Contig1_All	CL10601.Contig1_All	170.13	155.69	115.42	85.71	97.28	80.82	94.49	105.9	96.77	115.19	94.91	88.75	95.26	132.34	128.14	127.08	134.06	126.67	gi|356524874|ref|XP_003531053.1|/2.0e-50/60S ribosomal protein L44 [Glycine max] >gi|356525904|ref|XP_003531561.1| PREDICTED: 60S ribosomal protein L44 [Glycine max] >gi|356558594|ref|XP_003547589.1| PREDICTED: 60S ribosomal protein L44 [Glycine max] >gi|734390436|gb|KHN26724.1| 60S ribosomal protein L44 [Glycine soja] >gi|734394367|gb|KHN28502.1| 60S ribosomal protein L44 [Glycine soja] >gi|7344…	gi|747080224|ref|XM_011089054.1|/1.51e-88/PREDICTED: Sesamum indicum 60S ribosomal protein L44 (LOC105168869), mRNA	sp|Q96499|RL44_GOSHI/3e-67/60S ribosomal protein L44 OS=Gossypium hirsutum GN=RPL44 PE=3 SV=3	gmx:100789419/1e-66/60S ribosomal protein L44-like; K02929 large subunit ribosomal protein L44e	YNL162w/1e-48/---	biological_process:GO:0006412//translation;cellular_component:GO:0022625//cytosolic large ribosomal subunit;molecular_function:GO:0003735//structural constituent of ribosome;
Unigene24023_All	Unigene24023_All	169.24	96.56	114.88	122.85	132.73	132.36	21.21	18.61	15.21	52.84	41.79	32.3	37.53	55.01	48.16	135.64	151.83	115.08	gi|590656126|ref|XP_007034180.1|/2.3e-73/endotransglucosylase/hydrolase 16 [Theobroma cacao] >gi|508713209|gb|EOY05106.1| Xyloglucan endotransglucosylase/hydrolase 16 [Theobroma cacao]	gi|116871385|gb|DQ995516.1|/8.92e-104/Litchi chinensis xyloglucan endotransglycosylase 3 (XET3) mRNA, complete cds	sp|P35694|XTH2_SOYBN/1e-91/Xyloglucan endotransglucosylase/hydrolase 2 OS=Glycine max PE=2 SV=1	tcc:TCM_020198/3e-93/Xyloglucan endotransglucosylase/hydrolase 16; K08235 xyloglucan:xyloglucosyl transferase [EC:2.4.1.207]	YLR213c/5e-13/---	biological_process:GO:0071555//cell wall organization;GO:0010411//xyloglucan metabolic process;GO:0042546//cell wall biogenesis;cellular_component:GO:0048046//apoplast;GO:0005618//cell wall;molecular_function:GO:0016762//xyloglucan:xyloglucosyl transferase activity;GO:0004553//hydrolase activity, hydrolyzing O-glycosyl compounds;
CL7700.Contig6_All	CL7700.Contig6_All	169.08	189.35	192.21	105.72	101.97	103.84	68.91	74.27	74.69	255.38	259.95	285.96	224.3	252.65	265.24	182.64	188.63	199.31	gi|1351139|sp|P49035.1|SUS1_DAUCA/0.0e+00/Full=Sucrose synthase isoform 1; AltName: Full=Sucrose synthase isoform I; AltName: Full=Sucrose-UDP glucosyltransferase 1; AltName: Full=Susy*Dc1 >gi|406317|emb|CAA53081.1| sucrose synthase [Daucus carota] >gi|2760539|emb|CAA76056.1| sucrose synthase isoform I [Daucus carota]	gi|406316|emb|X75332.1|/0.0/D.carota (Nantaise) mRNA for sucrose synthase	sp|P49035|SUS1_DAUCA/0.0/Sucrose synthase isoform 1 OS=Daucus carota PE=2 SV=1	sot:102577594/0.0/SS16, sus4; Sucrose synthase (EC:2.4.1.13); K00695 sucrose synthase [EC:2.4.1.13]	all1059/0.0/---	biological_process:GO:0005985//sucrose metabolic process;molecular_function:GO:0016157//sucrose synthase activity;
[truncated: 142,594 more rows]
