# Supplementary material for: Integrated Chemical and Transcriptomic Analysis Reveals the Distribution of Protopanaxadiol- and Protopanaxatriol-Type Saponins in Panax notoginseng
Source: Molecules. 2018 Jul 19;23(7):1773. doi: 10.3390/molecules23071773 (PMC6099965; doi:10.3390/molecules23071773)
Supplement: Supplementary file 1 [file molecules-23-01773-s001.zip › New folder/Supplementary material 5-Supplementary Table 5.xlsx]

## Sheet: Sheet1
	Flower	Leaf	Stem	Rhizome	Root	Fibril
AACT1(Unigene6764_All)	152.02	192.387	151.207	376.32	198.003	131.3
AACT2(Unigene14400_All)	153.02	166.693	137.88	346.357	181.813	108.153
AACT3(CL14665.Contig5_All)	47.2	21.2033	56.1867	30.01	52.1967	32.5933
AACT4(Unigene8224_All)	12.0267	21.9867	11.5533	12.51	8.78	9.19
AACT5(CL6735.Contig1_All)	14.4733	17.0967	11.39	12.6467	12.4267	12.8367
HMGS1(Unigene85672_All)	123.88	17.5333	22.35	4.85667	11.0767	13.11
HMGS2(Unigene42410_All)	42.0033	7.42	7.05667	1.64667	3.28667	6.14
HMGS3(CL4139.Contig2_All)	56.9067	7.91667	18.9967	4.66333	7.88667	3.68
HMGS4(Unigene34228_All)	56.1267	3.75	11.3867	1.78667	4.40667	1.00333
HMGS5(Unigene34225_All)	29.8667	5.07667	11.73	2.96667	4.58667	1.89667
HMGR1(Unigene20600_All)	142.987	20.9633	24.01	7.92333	6.98333	16.83
HMGR2(CL12046.Contig4_All)	58.63	13.5633	12.05	4.71	4.76	9.86
HMGR3(Unigene18288_All)	28.4867	6.14	2.33667	0.23	0.77	7.54667
HMGR4(CL3760.Contig11_All)	18.2033	17.1633	16.36	10.7033	11.2933	10.8867
HMGR5(Unigene22915_All)	8.55333	15.3133	10.7267	12.8067	13.3767	10.1733
HMGR6(Unigene3934_All)	14.6333	5.57333	10.5667	8.42	9.47667	5.51333
HMGR7(CL10095.Contig1_All)	14.7367	21.9467	35.9233	9.13667	4.56	3.33
HMGR8(Unigene16158_All)	10.7267	4.57	2.45333	0.393333	1.06	2.44333
HMGR9(CL12252.Contig6_All)	18.39	5.15333	16.8067	12.7533	10.21	1.61
HMGR10(Unigene27393_All)	11.77	18.6233	8.72667	15.29	5.59	0
MVK1(CL6309.Contig4_All)	20.9533	6.17333	8.49	2.62667	6.08667	6.34333
PMK1(Unigene26847_All)	15.5	2.91	6.31667	0.85	1.38	11.7167
PMK2(CL430.Contig3_All)	5.94	5.44333	8.06	10.06	8.08333	3.79333
MDD1(CL6058.Contig4_All)	34.7467	13.7667	35.6033	11.1933	13.51	16.59
IDI1(CL12736.Contig3_All)	25.5433	30.55	34.65	31.3067	31.3733	37.9933
IDI2(CL3172.Contig3_All)	48.6233	48.3433	45.3333	43.26	28.9367	33.92
FPS1(Unigene52014_All)	80.1933	16.4267	26.08	13.13	19.2633	30.6067
FPS2(CL4568.Contig1_All)	41.8167	12.54	16.3133	9.18667	13.2767	20.7
SS1(CL8900.Contig6_All)	34.0333	15.8233	20.7733	8.13	7.16333	4.46667
SE1(CL2346.Contig4_All)	26.9367	5.33	4.76667	1.07667	2.57333	0.296667
SE2(Unigene26385_All)	18.9433	2.78667	4.57667	0.31	1.55333	0.02
DS1(CL6177.Contig2_All)	167.267	16.7733	24.4833	3.44	8.95	3.69667
Beta-AS1(Unigene20794_All)	5.63667	2.78333	10.1767	5.13333	4.2	0.426667
DXS1(CL13822.Contig3_All)	27.98	90.68	33.2367	26.3967	19.7333	78.9733
DXS2(Unigene11048_All)	6.08	5.75	9.53667	12.6533	10.04	11.45
DXS3(CL2707.Contig13_All)	19.94	5.91	15.2767	2.50333	1.74667	4.81
DXS4(Unigene8570_All)	10.9567	3.21333	6.04667	0.96	0.806667	6.16
DXS5(CL677.Contig3_All)	8.39	4.28	14.2867	3.1	3.86333	3.49667
DXS6(CL1460.Contig14_All)	10.51	1.63667	0.93	1.03333	0	1.66333
DXS7(Unigene24524_All)	5.95333	0.703333	11.8767	4.89667	9.91333	2.15
DXS8(Unigene5318_All)	68.44	2.62667	0.716667	0.513333	0.25	0.793333
DXR1(CL5346.Contig10_All)	56.33	21.4133	26.1467	13.4467	12.2267	12.24
MECPS1(Unigene15_All)	43.93	67.79	17.5233	12.3333	13.1567	43.8267
MECPS2(Unigene17_All)	12.5767	27.7933	2.8	3.07333	4.23333	33.12
MECPS3(Unigene33577_All)	22.2467	26.9333	10.0967	8.46	9.00667	10.6667
MECPS4(CL2347.Contig11_All)	17.29	18.8	7.32667	5.73333	6.67333	6.87333
MECPS5(Unigene10721_All)	4.14333	10.01	2.99333	3.28	3.07667	2.22333
MECPS6(CL10747.Contig3_All)	12.5933	5.10333	3.64667	3.68	4.30333	2.13
CYP1(Unigene28478_All)	3.31333	4.70333	1.64	114.597	170.66	155.917
CYP2(CL8252.Contig1_All)	1.8	22.16	0	0.646667	4.22	160.34
CYP3(CL1320.Contig2_All)	127.917	179.377	79.5067	349.317	280.733	150.853
CYP4(Unigene45916_All)	46.64	46.2933	63.9933	135.143	73.7	117.573
CYP5(Unigene14319_All)	5.28333	7.41	2.4	135.147	181.753	114.2
CYP6(Unigene51021_All)	63.8567	44.1633	41.0267	18.0167	23.3533	73.77
CYP7(CL1416.Contig18_All)	46.4933	45.1767	34.7333	40.3067	34.96	57.3467
CYP8(CL271.Contig5_All)	42.04	116.02	63.9767	56.89	48.4	66.46
CYP9(CL4489.Contig5_All)	23.05	10.7067	11.9767	13.35	32.82	48.3567
CYP10(CL8878.Contig8_All)	0.7	2.27	0	523.97	297.073	104.82
CYP11(CL640.Contig3_All)	14.9133	21.33	21.2867	72.1233	61.74	46.18
CYP12(Unigene39142_All)	4.45333	4.17333	3.65	133.373	37.8033	68.9067
CYP13(CL8618.Contig1_All)	103.677	136.033	53.9267	130.363	92.75	46.7
CYP14(Unigene8203_All)	4.43333	2.37	42.3467	64.48	74.71	34.29
CYP15(CL9093.Contig4_All)	12.86	12.21	22.6833	2.94667	16.0467	24.8333
CYP16(Unigene10995_All)	19.2367	11.6767	4.57667	25.49	36.97	45.4367
CYP17(CL7589.Contig1_All)	20.05	30.35	52.0367	81.34	62.18	40.7567
CYP18(Unigene4061_All)	3.03333	3.46333	1.18	54.7333	95.24	43.7667
CYP19(CL4251.Contig5_All)	246.893	6.59	8.68333	14.8933	66.7733	36.8933
CYP20(CL2209.Contig7_All)	19.0333	26.96	10.17	319.54	208.237	58.02
CYP21(Unigene39217_All)	9.97667	3.08333	10.9733	13.3433	10.21	32.0133
CYP22(CL11144.Contig2_All)	3.37667	4.17333	1.30667	543.287	342.98	73.26
CYP23(CL10836.Contig3_All)	55.3167	335.787	42.99	75.6033	43.1133	28.6
CYP24(Unigene28064_All)	9.90333	3.67333	41.6533	2.03333	3.18667	19.9967
CYP25(Unigene36839_All)	7.11	3.74	12.4267	3.32	3.16	22.1233
CYP26(CL6973.Contig1_All)	97.25	18.46	19.8867	9.59667	21.0533	18.5433
CYP27(Unigene31513_All)	0.37	0.316667	0.343333	3.02	7.89333	26.5067
CYP28(CL9427.Contig1_All)	17.0733	15.7833	25.47	3.91333	6.33	19.36
CYP29(Unigene29781_All)	13.2467	13.63	23.4767	82.9533	58.5967	24.8033
CYP30(Unigene5024_All)	14.03	11.5033	17.82	2.86667	4.83333	16.8433
CYP31(Unigene31241_All)	2.35667	8.91	2.78333	0.666667	1.13333	15.7933
CYP32(CL9724.Contig5_All)	0.566667	1.07	0.993333	1.99333	3.61	14.8267
CYP33(CL2558.Contig1_All)	3.35333	6.76333	6.77667	3.97	5.17667	11.1
CYP34(Unigene25467_All)	4.13333	13.7667	5.34667	12.66	18.7267	11.73
CYP35(CL12513.Contig6_All)	13.2933	17.2767	12.7533	35.7133	25.9967	18.0633
CYP36(CL344.Contig19_All)	21.19	9.32	6.48667	50.7767	58.9967	18.61
CYP37(Unigene23337_All)	13.5667	29.5167	19.1533	21.13	32.8333	17.87
CYP38(Unigene39127_All)	12.8533	0.45	5.17333	2.88333	10.4767	10.75
CYP39(CL5328.Contig1_All)	14.5767	13.0633	25.81	23.53	19.33	12.1533
CYP40(Unigene12956_All)	22.0267	13.0433	15.42	8.1	9.83667	11.23
CYP41(CL4169.Contig2_All)	8.67333	8.24667	8.58667	9.32333	12.7233	10.6367
CYP42(CL5986.Contig2_All)	45.3033	194.843	94.3267	17.15	13.84	16.7867
CYP43(CL9104.Contig6_All)	12.0033	47.6433	29.7767	64.73	29.2067	13.8333
CYP44(CL1129.Contig23_All)	17.92	125.523	25.2767	19.9333	25.1033	7.63333
CYP45(CL6068.Contig4_All)	16.5633	5.27	4.62333	1.88	1.28667	4.32
CYP46(CL4583.Contig2_All)	10.9767	16.1467	7.29	20.8867	18.6067	8.58
CYP47(Unigene36470_All)	4.42667	3.51333	17.57	0.643333	1.14333	5.11
CYP48(Unigene5495_All)	1.41667	0.813333	0.506667	204.417	112.76	18.14
CYP49(CL2149.Contig1_All)	10.98	11.9933	14.9033	7.89667	10.3667	7.78667
CYP50(CL8934.Contig3_All)	9.13	4.18667	5.08333	20.1967	12.4033	5.65667
CYP51(Unigene26320_All)	8.80333	88.1333	11.3967	8.01667	11.05	5.4
CYP52(CL1583.Contig12_All)	13.2167	11.82	10.3033	13.6167	18.71	7.38667
CYP53(Unigene20911_All)	35.2667	9.35333	6.92333	4.38	4.50333	3.3
CYP54(CL11590.Contig2_All)	10.7633	0.0266667	1.77667	0.393333	4.02	2.1
CYP55(Unigene24002_All)	26.36	10.7633	12.3133	8.05667	13.5867	4.87
CYP56(CL12645.Contig1_All)	3.49667	1.86667	0.17	43.9967	12.42	4.27
CYP57(CL7865.Contig2_All）	12.6	16.5967	1.02	0.806667	0.0933333	2.51667
CYP58(Unigene78302_All)	9.68	6.31667	15.7	5.73	3.03333	3.04
CYP59(CL12882.Contig2_All)	223.387	118.043	61.82	1.52667	1.48	2.17333
CYP60(Unigene36997_All)	10.7967	4.45	6.22667	3.24	5.21333	2.57667
CYP61(CL9958.Contig2_All)	8.48333	4.61333	4.99333	11.15	14.5	2.77333
CYP62(CL3362.Contig2_All)	11.9233	0.166667	1.37	0.13	0.43	1.64667
CYP63(Unigene2978_All)	7.25333	14.4667	2.56	32.7933	4.78667	4.06667
CYP64(Contig2_All)	3.52	2.18	0.286667	36.05	10.2033	5.09667
CYP65(CL4840.Contig2_All)	2.61333	10.36	3.07667	0.746667	0.993333	1.25333
CYP66(Unigene261_All)	12.6167	10.6267	7.75667	0.0266667	0.293333	0.936667
CYP67(CL4515.Contig3_All)	84.6433	36.99	2.75333	2.52667	1.73333	0.946667
CYP68(Unigene19490_All)	10.7267	0	1.03	0.393333	0.02	0.963333
CYP69(CL412.Contig5_All)	11.5233	8.65	9.53	0.0933333	0.126667	0.0933333
CYP70(CL10629.Contig1_All)	12.6333	0.0633333	6.30667	0.04	0.0533333	0.04
CYP71(CL2128.Contig3_All)	20.0533	5.52	11.45	3.53	1.24667	0.376667
CYP72(Unigene33001_All)	12.0733	0	0.0166667	0.0166667	0.0166667	0
CYP73(CL7898.Contig2_All)	10.0833	1.6	8.91667	0.39	0.353333	0.586667
CYP74(CL5992.Contig3_All)	18.01	9.14667	0.176667	0.103333	0.24	0.0266667
UGT1(CL3055.Contig5_All)	66.3433	28.4933	34.4133	76.8833	79.2633	81.38
UGT2(Unigene41674_All)	42.8233	22.64	26.93	21.15	23.7533	63.94
UGT3(CL10994.Contig2_All)	66.23	45.3767	48.02	29.66	42.1667	57.6767
UGT4(CL2901.Contig1_All)	74.45	200.933	101.93	82.6933	74.6067	63.72
UGT5(CL6433.Contig4_All)	44.5067	142.267	61.2033	53.89	66.6667	52.35
UGT6(Unigene45397_All)	53.5167	43.33	34.9833	70.4367	54.1967	45.4733
UGT7(CL9350.Contig1_All)	46.3733	34.5	12.84	157.787	99.6667	48.6167
UGT8(CL7432.Contig2_All)	7.44667	10.4767	10.3467	7.37333	3.39	28.1133
UGT9(CL695.Contig8_All)	30.5533	16.09	35.6367	31.0233	21.63	38.4633
UGT10(CL3951.Contig3_All)	36.8033	41.7333	14.4633	93.2167	93.1767	41.05
UGT11(CL7597.Contig2_All)	115.5	23.2367	33.04	4.87	24.1833	20.2033
UGT12(Unigene28933_All)	27.9767	30.75	21.2567	27.91	11.29	23.5233
UGT13(CL9625.Contig2_All)	16.01	13.59	19.8967	19.6633	20.7767	17.94
UGT14(Unigene43991_All)	6.05667	9.66333	5.63667	111.71	47.72	27.32
UGT15(Unigene38708_All)	1.11	1.44	6.67333	0.743333	3.02	15.3633
UGT16(Unigene36780_All)	0.753333	0.2	0.956667	3.74667	5.91667	10.7267
UGT17(Unigene43993_All)	9.11333	4.64333	16.5867	13.1267	14.5333	16.0067
UGT18(CL5738.Contig3_All)	19.0133	17.9733	13.28	31.7467	23.0067	13.4967
UGT19(Unigene17953_All)	87.07	19.7067	11.43	5.29667	9.96	11.6367
UGT20(CL8939.Contig2_All)	29.0467	18.2967	23.5133	46.0933	31.1833	14.39
UGT21(CL2901.Contig5_All)	19.0167	32.3667	53.9067	46.7733	31.1767	7.17333
UGT22(CL2553.Contig2_All)	1.88667	1.9	5.68667	15.6567	10.69	9.8
UGT23(Unigene66182_All)	0.403333	0.563333	0.476667	0.45	0.183333	10.9567
UGT24(Unigene19783_All)	8.60333	5.02333	3.65	9.42667	13.3	6.94
UGT25(CL7381.Contig2_All)	1.96333	2.03	3.39333	11.6967	9.42667	10.3733
UGT26(CL1569.Contig1_All)	4.75	18.91	9.99	9.77	11.2867	6.62
UGT27(CL10749.Contig5_All)	5.97	32.75	6.17667	4.85667	5.03667	4.59
UGT28(Unigene28503_All)	2.08667	3.77	4.71667	15.5267	9.14	7.80667
UGT29(Unigene39120_All)	14.28	3.91333	5.2	15.1433	11.57	5.64
UGT30(CL3617.Contig7_All)	10.97	9.55	18.1033	10.7733	9.27667	5.24
UGT31(Unigene28065_All)	4.13667	1.83667	1.30333	10.3267	12.39	4.55
UGT32(Unigene34374_All)	10.3933	8.59667	3.60667	0.81	1.45667	4.76667
UGT33(CL8720.Contig4_All)	20.7667	10.11	13.0133	14.2467	12.8867	3.84
UGT34(CL8331.Contig3_All)	2.37333	2.33	0.706667	19.54	16.8133	4.65
UGT35(CL5052.Contig3_All)	8.43333	14.3033	5.56667	18.56	10.6333	9.28333
UGT36(Unigene684_All)	46.6233	24.2533	2.16333	137.223	53.33	12.7933
UGT37(CL1835.Contig1_All)	2.32667	15.7867	2.01333	3.12667	3.66	3.96333
UGT38(CL13827.Contig2_All)	0.196667	0.316667	0.293333	26.5133	18.3733	8.49667
UGT39(CL11114.Contig3_All)	5.21	27.18	5.79	15.93	12.7833	4.46
UGT40(Unigene36405_All)	9.72	1.19333	0.133333	1.04667	2.13667	1.88
UGT41(CL1593.Contig15_All)	235.563	17.4933	4.14	3.95333	3.06333	2.12
UGT42(Unigene29591_All)	1.30667	3.31	0.173333	16.5433	14.31	3.62
UGT43(Unigene45915_All)	0.23	17.75	0.24	1.73	0.57	1.22333
UGT44(CL1631.Contig3_All)	5.44333	15.3533	2.95	2.66333	0.236667	2.23333
UGT45(Unigene556_All)	3.61333	8.10667	4.07333	7.86667	5.00667	1.24
UGT46(Unigene31668_All)	9.11333	3.94	1.29	1.48667	1.38	1.14
UGT47(Unigene11427_All)	0.07	0.303333	0.04	14.88	10.02	2.65333
UGT48(Unigene31525_All)	4.11667	3.53667	12.1367	0.353333	0.26	1.24667
UGT49(CL14275.Contig3_All)	7.33667	3.11	0.35	1.01	0.97	0.406667
UGT50(CL14842.Contig4_All)	296.813	12.0467	8.6	0.24	0.143333	0.64
UGT51(Unigene44152_All)	70.9733	14.17	0.24	0.12	0.13	0.553333
UGT52(Unigene41723_All)	12.4833	34.5867	2.3	0.32	0.17	0.213333
