# Supplementary material for: Integrated Chemical and Transcriptomic Analysis Reveals the Distribution of Protopanaxadiol- and Protopanaxatriol-Type Saponins in Panax notoginseng
Source: Molecules. 2018 Jul 19;23(7):1773. doi: 10.3390/molecules23071773 (PMC6099965; doi:10.3390/molecules23071773)
Supplement: Supplementary file 1 [file molecules-23-01773-s001.zip › New folder/Supplementary material 6-Supplementary Table 6.xlsx]

## Sheet: Supplementary material 6-Supple
# BUSCO version is: 3.0.2
# The lineage dataset is: embryophyta_odb9 (Creation date: 2016-02-13, number of species: 30, number of BUSCOs: 1440)
# To reproduce this run: python /data/software/BUSCO/busco-3.0.2/scripts/run_BUSCO.py -i /project/yishengjie/2017/BYHKBJA042017110706-A152_ZYS_18plant_Denovo/result/Transcriptome_Denovo_Report/result/2.Assembly/Merged_Result/All-Unigene.fa -o test -l /data/software/BUSCO/busco-3.0.2/db/embryophyta_odb9/ -m transcriptome -c 4 -t ./temp/
#
# Summarized benchmarking in BUSCO notation for file /project/yishengjie/2017/BYHKBJA042017110706-A152_ZYS_18plant_Denovo/result/Transcriptome_Denovo_Report/result/2.Assembly/Merged_Result/All-Unigene.fa
# BUSCO was run in mode: transcriptome
	C:88.7%[S:41.3%,D:47.4%],F:3.4%,M:7.9%,n:1440
	1277	Complete BUSCOs (C)
	595	Complete and single-copy BUSCOs (S)
	682	Complete and duplicated BUSCOs (D)
	49	Fragmented BUSCOs (F)
	114	Missing BUSCOs (M)
	1440	Total BUSCO groups searched
